# Supplementary material for: A hybrid ensembling and autoencoder scheme for improving sensing reliability in cognitive radio networks
Source: PLoS One. 2025 Dec 30;20(12):e0338915. doi: 10.1371/journal.pone.0338915 (PMC12753086; doi:10.1371/journal.pone.0338915)
Supplement: S1 File — Sensing users energy reports. (XLSX) [file pone.0338915.s001.xlsx]

## Sheet: Sheet1
This data shows the statistics of energies reported by the normal user, NFS, YFS, OFS, and YNFS
	Normal		NFS		YFS		OFS		YNFS
	H0	H1	H0	H1	H0	H1	H0	H1	H0	H1
Min	226.5	239.2	215	217.7	250.3	231	238.7	231.1	231.4	192.2
Max	423.6	1316	417	410.4	1328	1300	1311	411.5	1322	1316
Mean	319.7	514	319.4	320	514.5	513.4	513.7	320.2	413.8	416.3
Median	319.6	415.2	319.5	320	415.3	413.3	413.9	320.4	341.6	343.3
Mode	226.5	239.2	215	217.7	250.3	231	238.7	231.1	231.4	192.2
Std	25.3	227	25.21	25.42	227.7	227.6	227.5	25.32	184.1	186.8
Range	197.1	1077	202	192.7	1078	1069	1027	180.4	1090	1124
