# Supplementary material for: A hybrid ensembling and autoencoder scheme for improving sensing reliability in cognitive radio networks
Source: PLoS One. 2025 Dec 30;20(12):e0338915. doi: 10.1371/journal.pone.0338915 (PMC12753086; doi:10.1371/journal.pone.0338915)
Supplement: S2 File — Results in numerical form. (XLSX) [file pone.0338915.s002.xlsx]

## Sheet: Sheet1
Figure 7: Classifier accuracy performance.
	Accuracy training	Accuracy testing
KNN	95	90
DT	96	95
Naïve Bayes Classifier	16.5	14.5
Neural Network	95	94.56
Ensemble_Classifier	100	99.78
RUSBoost	21	20.33
XGBoost	100	99.6
Figure 8: Classifier F1-score performance
	F1-score training	F1-score testing
KNN	95.71	88.32
DT	96.14	95.45
Naïve Bayes Classifier	16.82	14.34
Neural Network	95	93
Ensemble_Classifier	98.6	99.23
RUSBoost	21.2	19.412
XGBoost	98.7	97.452
Figure 9: Classifier MCC performance
	MCC training	MCC testing
KNN	89.5	89.6
DT	96.2	94.61
Naïve Bayes Classifier	16.4	16.3
Neural Network	95.325	95.123
Ensemble_Classifier	99.74	99.6
RUSBoost	20.6	20.5
XGBoost	99.8	98.65
