# Supplementary material for: A hybrid ensembling and autoencoder scheme for improving sensing reliability in cognitive radio networks
Source: PLoS One. 2025 Dec 30;20(12):e0338915. doi: 10.1371/journal.pone.0338915 (PMC12753086; doi:10.1371/journal.pone.0338915)
Supplement: S3 File — Error probability results in numerical form. (XLSX) [file pone.0338915.s003.xlsx]

## Sheet: Figure 14_17
Figure 14 (with 1 NFS and 3 NFS under 100% attacks. CNN(convolutional neural network), IGS (Identical gain scheme), HGS (highest gain scheme), PSO (particle swarm optimization), DE-ML (differential evolution based machine learning), ECDAE(ensemble classifier followed by denoising autoencoder). In the legends 3 is for when three Malicious users or attackers participated in cooperative sensing and …
SNRs (dB)		-15	-14	-13	-12	-11	-10	-9	-8	-7	-6	-5	-4	-3	-2	-1	0	1	2	3	4
Probability of Error	'CNN-3-NFS-100%'	0.234	0.210667	0.1838	0.161	0.1406	0.1162	0.0986	0.0828	0.0672	0.0538	0.0442	0.0348	0.027	0.0214	0.0174	0.0142	0.012	0.0102	0.00833333	0.006
	'CNN-1-NFS-100%'	0.139	0.114333	0.0988	0.081	0.0656	0.0524	0.0394	0.0302	0.0224	0.018	0.0138	0.0108	0.0088	0.0078	0.0068	0.0062	0.0056	0.005	0.00466667	0.004
	'IGS-1-NFS-100%'	0.0687	0.0577	0.05198	0.04538	0.04054	0.03416	0.02888	0.0247	0.02118	0.01832	0.01656	0.01458	0.01238	0.00996	0.00842	0.006	0.005	0.0042	0.00366667	0.003
	'HGS-1-NFS-100%'	0.061	0.0481667	0.04142	0.03262	0.02756	0.0225	0.01854	0.01458	0.01304	0.01128	0.00952	0.0082	0.00754	0.00666	0.006	0.0046	0.004	0.0034	0.003	0.002
	'PSO-1-NFS-100%'	0.04718	0.03902	0.033644	0.027308	0.022988	0.01694	0.012044	0.007724	0.005132	0.00254	0.002252	0.001964	0.001676	0.001388	0.0011	0.0011	0.0011	0.0011	0.0011	0.0011
	'DE-ML-1-NFS-100%'	0.0389	0.0321	0.02762	0.02234	0.01874	0.0137	0.00962	0.00602	0.00386	0.0017	0.00146	0.00122	0.00098	0.00074	0.0005	0.0005	0.0005	0.0005	0.0005	0.0005
	'ECDAE-1-NFS-100%'	0.0158	0.0125	0.00986	0.00752	0.00536	0.0041	0.00302	0.00212	0.0014	0.00086	0.00068	0.0005	0.0005	0.0005	0.0005	0.0005	0.0005	0.0005	0.0005	0.0005
	'ECDAE-3-NFS-100%'	0.027	0.023	0.0178	0.0138	0.01	0.0066	0.0044	0.003	0.0016	0.0006	0.0004	0.0002	0	0	0	0	0	0	0	0
	'DE-ML-3-NFS-100%'	0.062	0.052	0.0468	0.0408	0.0364	0.0306	0.0258	0.022	0.0188	0.0162	0.0146	0.0128	0.0108	0.0086	0.0072	0.006	0.005	0.0042	0.00366667	0.003
	'PSO-3-NFS-100%'	0.082	0.0703333	0.06	0.0494	0.0412	0.0336	0.028	0.0224	0.0188	0.0154	0.0124	0.0098	0.0082	0.007	0.0058	0.0052	0.0046	0.0034	0.00233333	0
	'HGS-3-NFS-100%'	0.114	0.106333	0.0982	0.0892	0.08	0.0724	0.0646	0.0576	0.053	0.0492	0.0464	0.0438	0.0418	0.0394	0.0368	0.0346	0.0332	0.031	0.0296667	0.026
	'IGS-3-NFS-100%'	0.103	0.0996667	0.0942	0.089	0.0832	0.0774	0.0722	0.0686	0.0656	0.0634	0.0622	0.0612	0.0604	0.0598	0.059	0.0584	0.0578	0.0574	0.057	0.057
Figure 15 (with 1 YFS and 3 YFS under 100% attacks. CNN(convolutional neural network), IGS (Identical gain scheme), HGS (highest gain scheme), PSO (particle swarm optimization), DE-ML (differential evolution based machine learning), ECDAE(ensemble classifier followed by denoising autoencoder). In the legends 3 is for when three Malicious users or attackers participated in cooperative sensing and …
SNRs (dB)		-15	-14	-13	-12	-11	-10	-9	-8	-7	-6	-5	-4	-3	-2	-1	0	1	2	3	4
Probability of Error	'CNN-3-YFS-100%'	0.343	0.330333	0.3138	0.2962	0.2788	0.263	0.2452	0.229	0.2162	0.2004	0.1886	0.1784	0.1718	0.1652	0.1622	0.1596	0.1574	0.1548	0.152667	0.147
	'PSO-3-YFS-100%'	0.0410546	0.035129	0.0303885	0.0253517	0.0209075	0.0173521	0.0146856	0.0117228	0.00964885	0.00816745	0.0061154	0.0042832	0.0034846	0.0029522	0.00138	0.00094	0.00072	0.0005	0.0005	0.0005
	'IGS-1-YFS-100%'	0.0382591	0.0326688	0.0281967	0.023445	0.0192524	0.0158982	0.0133827	0.0105876	0.00863099	0.00723344	0.0061154	0.0042832	0.0034846	0.0029522	0.00138	0.00094	0.00072	0.0005	0.0005	0.0005
	'CNN-1-YFS-100%'	0.134	0.127667	0.121	0.1154	0.1092	0.103	0.0976	0.092	0.0872	0.0838	0.0804	0.0776	0.0754	0.0726	0.069	0.0662	0.0634	0.0584	0.054	0.046
	'HGS-1-YFS-100%'	0.035961	0.030637	0.0263778	0.0218524	0.0178594	0.014665	0.0122692	0.0096072	0.0077438	0.0064128	0.005348	0.0042832	0.0034846	0.0029522	0.00138	0.00094	0.00072	0.0005	0.0005	0.0005
	'DE-ML-3-YFS-100%'	0.03251	0.02767	0.023798	0.019684	0.016054	0.01315	0.010972	0.008552	0.006858	0.005648	0.00468	0.003712	0.002986	0.002502	0.00138	0.00094	0.00072	0.0005	0.0005	0.0005
	'PSO-1-YFS-100%'	0.0291	0.0247	0.02118	0.01744	0.01414	0.0115	0.00952	0.00732	0.00578	0.00468	0.0038	0.00292	0.00226	0.00182	0.00138	0.00094	0.00072	0.0005	0.0005	0.0005
	'ECDAE-3-YFS-100%'	0.0203	0.0151667	0.01304	0.00996	0.00798	0.00578	0.0038	0.00204	0.00116	0.00072	0.0005	0.0005	0.0005	0.0005	0.0005	0.0005	0.0005	0	0	0
	'DE-ML-1-YFS-100%'	0.026	0.022	0.0188	0.0154	0.0124	0.01	0.0082	0.0062	0.0048	0.0038	0.003	0.0022	0.0016	0.0012	0.0008	0.0004	0.0002	0	0	0
	'HGS-3-YFS-100%'	0.047	0.0413333	0.0344	0.0284	0.0226	0.0182	0.015	0.0124	0.01	0.0078	0.0062	0.0046	0.0032	0.0026	0.002	0.0016	0.0012	0.0008	0.000333333	0
	'IGS-3-YFS-100%'	0.042	0.0413333	0.0382	0.0338	0.0294	0.0248	0.0206	0.0154	0.0124	0.0092	0.0064	0.004	0.0032	0.0026	0.002	0.0014	0.001	0.0006	0	0
	'ECDAE-1-YFS-100%'	0.018	0.0133333	0.0114	0.0086	0.0068	0.0048	0.003	0.0014	0.0006	0.0002	0	0	0	0	0	0	0	0	0	0
Figure 16 (with 1 OFS and 3 OFS under 100% attacks. CNN(convolutional neural network), IGS (Identical gain scheme), HGS (highest gain scheme), PSO (particle swarm optimization), DE-ML (differential evolution based machine learning), ECDAE(ensemble classifier followed by denoising autoencoder). In the legends 3 is for when three Malicious users or attackers participated in cooperative sensing and …
SNRs (dB)		-15	-14	-13	-12	-11	-10	-9	-8	-7	-6	-5	-4	-3	-2	-1	0	1	2	3	4
Probability of Error	'CNN-3-OFS-100%'	0.339	0.323667	0.3136	0.3038	0.2952	0.2868	0.2788	0.2702	0.2626	0.2564	0.2498	0.2442	0.2388	0.2332	0.2274	0.2244	0.2212	0.2178	0.214333	0.21
	'CNN-1-OFS-100%'	0.162	0.152	0.1428	0.1354	0.127	0.1234	0.1182	0.1132	0.1088	0.1042	0.0994	0.0964	0.093	0.088	0.0838	0.081	0.0782	0.0724	0.0693333	0.057
	'PSO-1-OFS-100%'	0.05614	0.0436567	0.038164	0.03153	0.025752	0.0219	0.018476	0.015052	0.012698	0.012056	0.011414	0.009702	0.008204	0.006278	0.004566	0.00264	0.0012	0.0004	0	0
	'DE-ML-1-OFS-100%'	0.0335299	0.0298234	0.0258697	0.0216689	0.0174682	0.0142558	0.0112906	0.00857242	0.00659558	0.00461875	0.00338323	0.0006	0.0002	0	0	0	0	0	0	0
	'IGS-3-OFS-100%'	0.183	0.178	0.1704	0.1626	0.1542	0.1468	0.1382	0.1298	0.1208	0.1122	0.1052	0.1002	0.094	0.0898	0.085	0.0786	0.0716	0.0664	0.06	0.056
	'HGS-3-OFS-100%'	0.178	0.154	0.142	0.1306	0.1218	0.1112	0.0996	0.0876	0.0744	0.063	0.0566	0.0522	0.0458	0.0402	0.035	0.0298	0.0246	0.0208	0.0166667	0.012
	'IGS-1-OFS-100%'	0.121	0.110333	0.0986	0.09	0.084	0.0764	0.0722	0.0674	0.0618	0.056	0.051	0.0464	0.0422	0.0388	0.0358	0.033	0.0302	0.027	0.023	0.018
	'HGS-1-OFS-100%'	0.11	0.0973333	0.087	0.0788	0.0678	0.0624	0.056	0.0494	0.043	0.0394	0.0368	0.0346	0.0324	0.0298	0.0268	0.0242	0.0214	0.0184	0.0156667	0.011
	'DE-ML-3-OFS-100%'	0.052	0.0403333	0.0352	0.029	0.0236	0.02	0.0168	0.0136	0.0114	0.0108	0.0102	0.0086	0.0072	0.0054	0.0038	0.002	0.0012	0.0004	0	0
	PSO-3-OFS-100%'	0.087	0.0686667	0.0594	0.0482	0.0398	0.0336	0.027	0.021	0.0168	0.0136	0.0102	0.0076	0.0056	0.0038	0.0022	0.0016	0.0012	0.0008	0.000666667	0
	'ECDAE-3-OFS-100%'	0.026	0.023	0.0198	0.0164	0.013	0.0104	0.008	0.0058	0.0042	0.0026	0.0016	0.0006	0.0002	0	0	0	0	0	0	0
	'ECDAE-1-OFS-100%'	0.02	0.0176667	0.0146	0.0116	0.0088	0.006	0.0034	0.0024	0.0014	0.0008	0.0004	0.0002	0	0	0	0	0	0	0	0
Figure 17 (with 1 YNFS and 3 YNFS under 100% attacks. CNN(convolutional neural network), IGS (Identical gain scheme), HGS (highest gain scheme), PSO (particle swarm optimization), DE-ML (differential evolution based machine learning), ECDAE(ensemble classifier followed by denoising autoencoder). In the legends 3 is for when three Malicious users or attackers participated in cooperative sensing an…
SNRs (dB)		-15	-14	-13	-12	-11	-10	-9	-8	-7	-6	-5	-4	-3	-2	-1	0	1	2	3	4
Probability of Error	'CNN-3-YNFS-100%'	0.044406	0.0388014	0.0342815	0.0299399	0.0263324	0.0232053	0.0205767	0.0183742	0.016507	0.0146884	0.0128946	0.011118	0.00929701	0.00740593	0.00587329	0.00470156	0.00384378	0.0033296	0.0030824	0.003
	'CNN-1-YNFS-100%'	0.0402	0.03426	0.029816	0.025548	0.022028	0.019124	0.016748	0.014636	0.012788	0.011336	0.01006	0.00792	0.005928	0.004164	0.002496	0.00088	0.00048	0.00024	0	0
	'HGS-3-YNFS-100%'	0.035052	0.0292513	0.0241136	0.0193902	0.0154126	0.0111864	0.0082032	0.0057172	0.003977	0.002734	0.001378	0.0004	0.0002	0	0	0	0	0	0	0
	'HGS-1-YNFS-100%'	0.0304	0.0252667	0.02072	0.01654	0.01302	0.00928	0.00664	0.00444	0.0029	0.0018	0.0006	0.0004	0.0002	0	0	0	0	0	0	0
	'DE-ML-3-YNFS-100%'	0.0274155	0.021275	0.0177797	0.0138121	0.0104112	0.0087108	0.00644356	0.00445974	0.00332612	0.00247591	0	0	0	0	0	0	0	0	0	0
	'ECDAE-3-YNFS-100%'	0.0203	0.0155333	0.01282	0.00974	0.0071	0.00578	0.00402	0.00248	0.0016	0.00094	0	0	0	0	0	0	0	0	0	0
	'IGS-3-YNFS-100%'	0.033	0.028	0.0224	0.0178	0.0134	0.0106	0.0082	0.0064	0.0046	0.0028	0.0016	0.0008	0.0002	0	0	0	0	0	0	0
	'DE-ML-1-YNFS-100%'	0.023	0.0186667	0.0152	0.012	0.0086	0.0068	0.0054	0.0036	0.0024	0.0018	0.0012	0.0006	0.0004	0.0002	0	0	0	0	0	0
	'IGS-1-YNFS-100%'	0.032	0.026	0.0218	0.0178	0.0152	0.0126	0.01	0.0086	0.007	0.0056	0.0042	0.0034	0.0028	0.002	0.0012	0.0008	0.0004	0	0	0
	'PSO-1-YNFS-100%'	0.022	0.019	0.0156	0.0126	0.0102	0.0076	0.006	0.0044	0.0032	0.002	0.0012	0.0006	0.0002	0	0	0	0	0	0	0
	'PSO-3-YNFS-100%'	0.027	0.0223333	0.0182	0.0144	0.0112	0.0078	0.0054	0.0034	0.002	0.001	0.0006	0.0004	0.0002	0	0	0	0	0	0	0
	'ECDAE-1-YNFS-100%'	0.018	0.0136667	0.0112	0.0084	0.006	0.0048	0.0032	0.0018	0.001	0.0004	0	0	0	0	0	0	0	0	0	0
