# Supplementary material for: A hybrid ensembling and autoencoder scheme for improving sensing reliability in cognitive radio networks
Source: PLoS One. 2025 Dec 30;20(12):e0338915. doi: 10.1371/journal.pone.0338915 (PMC12753086; doi:10.1371/journal.pone.0338915)
Supplement: S4 File — Data used for training DAE. (XLSX) [file pone.0338915.s004.xlsx]

## Sheet: data_for_DAE_normal_user
294.901	302.189	310.981	322.171	361.124	294.197	366.964	348.117	416.751	373.851	1
296.281	302.758	313.419	314.212	306.723	348.544	333.918	366.932	312.985	346.984	0
320.358	351.017	359.327	367.94	356.851	368.657	341.208	338.921	375.84	406.165	1
395.249	304.25	368.58	344.315	305.889	317.304	314.557	331.978	354.548	278.566	0
326.832	340.614	343.897	372.428	375.108	342.059	356.608	392.019	387.449	435.616	1
366.427	297.371	336.058	341.627	281.64	386.588	439.799	363.976	392.437	385.974	1
360.936	298.567	305.431	318.08	316.649	356.412	371.387	295.253	303.783	333.167	0
334.142	334.259	311.439	339.319	348.522	323.581	368.778	336.966	317.214	329.385	0
380.04	308.011	343.941	340.698	360.198	333.307	257.635	298.433	332.946	326.521	0
322.095	280.826	367.135	323.391	280.889	330.961	322.605	305.571	332.474	302.101	0
304.136	331.135	281.986	314.732	281.923	365.783	317.041	351.021	332.521	342.986	0
275.944	328.1	318.734	344.393	322.264	359.733	377.186	377.821	380.307	360.398	1
318.578	314.695	324.86	345.104	334.578	353.034	301.55	298.128	317.599	354.993	0
290.452	350.4	336.644	308.571	336.307	301.301	372.456	365.665	432.66	358.227	1
348.814	364.111	307.616	375.599	312.466	322.233	341.249	392.098	351.832	410.759	1
299.524	359.225	339.05	359.79	318.634	353.442	385.126	400.159	381.324	342.905	1
331.716	304.502	376.779	321.83	341.896	309.484	291.794	337.336	346.251	366.099	0
337.01	303.111	321.2	318.476	377.037	368.409	367.156	377.698	359.267	431.175	1
317.426	297.559	338.756	355.22	382.585	332.748	299.193	325.084	294.523	304.488	0
301.025	350.279	357.143	368.044	344.862	369.153	411.32	372.255	378.525	455.342	1
308.073	305.825	288.973	340.06	266.622	299.777	334.343	319.963	335.784	323.199	0
280.369	339.816	312.143	336.579	306.403	328.314	346.666	269.917	272.758	273.645	0
357.923	323.486	279.856	294.217	284.956	344.157	304.793	290.353	305.4	298.84	0
340.965	333.869	310.859	354.731	323.056	322.294	329.884	395.962	413.205	345.842	1
339.251	326.437	316.134	305.898	337.127	341.486	331.873	313.934	343.299	297.058	0
298.652	369.166	313.753	331.172	299.67	327.276	331.815	320.115	328.25	350.474	0
330.86	383.485	361.012	340.005	336.207	366.64	390.201	371.145	432.167	375.082	1
310.57	298.563	353.83	279.11	307.558	295.478	308.006	303.147	332.102	293.663	0
332.757	361.233	286.827	388.509	321.497	369.95	389.993	409.129	368.367	401.134	1
329.073	311.087	323.348	387.637	319.809	337.969	308.299	306.646	311.252	334.282	0
318.735	340.1	338.283	359.765	369.949	315.263	317.133	385.303	393.017	371.258	1
326.93	339.079	358.567	313.372	276.217	345.639	296.53	351.463	305.087	357.732	0
294.563	350.629	347.656	336.344	336.117	409.028	349.685	365.195	355.759	375.156	1
312.118	320.957	354.995	304.867	362.497	315.106	356.582	317.678	399.885	421.865	1
360.356	336.114	363.621	337.056	327.763	350.947	354.644	396.313	382.168	374.295	1
312.939	358.605	338.724	330.453	325.297	310.989	364.627	361.513	393.391	355.215	1
346.742	305.135	327.646	325.552	297.783	247.612	333.549	311.347	304.875	330.598	0
304.26	354.736	348.629	373.808	321.109	327.189	369.154	390.082	408.628	400.582	1
353.195	334.962	320.793	353.607	332.235	358.608	382.314	397.55	401.447	443.108	1
283.721	308.487	283.021	330.604	336.257	358.94	368.385	350.796	359.511	424.983	1
325.164	309.602	336.787	325.712	314.615	318.886	331.591	308.833	293.312	316.064	0
308.429	335.086	317.128	340.416	317.728	319.841	317.676	296.694	296.55	295.683	0
328.833	367.036	343.453	288.96	311.721	342.557	327.291	377.305	318.788	280.741	0
347.273	327.796	327.58	315.011	316.296	317.392	249.191	329.949	345.051	287.172	0
286.31	353.479	318.676	373.613	310.225	334.975	367.127	386.665	397.841	406.317	1
320.028	343.822	364.901	279.803	394.561	334.484	397.547	415.763	339.894	405.867	1
328.371	352.076	347.588	296.056	308.907	328.683	318.522	384.13	331.097	331.068	0
324.973	349.803	313.974	364.244	296.031	395.417	384.245	373.915	349.105	388.053	1
352.765	390.029	307.469	331.859	303.372	276.564	357.202	337.56	307.08	322.868	0
328.881	320.583	320.736	317.479	295.928	337.541	364.855	339.89	397.329	391.921	1
340.818	311.975	340.327	393.291	367.077	380.748	427.093	404.841	395.75	460.885	1
331.494	318.935	331.591	313.318	312.613	310.215	305.985	296.125	318.486	305.461	0
326.472	330.596	369.427	379.616	346.316	398.903	373.751	381.416	449.44	448	1
317.085	366.093	268.859	303.886	315.224	323.751	274.871	333.384	338.461	296.216	0
339.863	326.144	311.48	342.839	391.288	359.628	370.285	335.867	388.819	424.448	1
289.48	278.415	334.112	360.571	343.194	347.608	360.47	339.809	334.657	449.422	1
296.276	329.539	355.695	317.62	335.901	352.821	415.546	384.043	371.9	393.392	1
309.467	339.064	333.526	361.487	371.548	382.127	378.603	389.081	440.8	364.41	1
330.681	324.871	290.369	345.115	338.345	314.455	327.525	348.594	376.359	349.255	1
311.91	340.734	365.256	328.201	332.708	312.209	332.612	388.307	380.447	424.088	1
358.541	334.593	330.776	318.914	288.573	307.226	328.243	291.883	331.844	328.162	0
319.442	319.778	343.514	317.712	253.184	307.701	324.958	344.279	354.92	296.183	0
320.626	319.289	323.551	326.011	303.011	293.563	344.432	314.441	355.785	296.62	0
293.968	325.224	353.928	353.715	287.494	360.942	336.738	325.751	314.293	295.562	0
378.442	324.808	315.613	319.645	304.499	372.413	336.116	321.895	348.417	319.162	0
371.976	352.94	338.345	385.948	346.062	360.038	320.096	384.515	340.54	369.735	1
319.734	339.48	341.877	294.244	312.581	302.868	358.234	320.749	404.851	369.202	1
299.274	319.063	369.661	306.332	363.45	340.74	321.405	311.067	362.834	337.988	0
323.768	358.754	333.455	300.782	328.803	302.347	371.085	274.623	303.316	339.516	0
362.928	308.37	331.53	327.528	342.308	362.24	342.776	393.946	396.616	385.734	1
347.55	331.031	319.583	346.207	332.724	342.797	386.462	412.727	401.678	464.049	1
372.236	345.916	327.445	355.07	362.915	357.061	302.899	400.419	279.371	403.775	1
316.725	383.135	356.694	333.574	320.812	338.257	370.885	301.895	402.253	409.046	1
304.541	363.747	359.777	336.353	329.256	358.898	328.308	372.635	364.76	374.975	1
292.517	326.078	293.533	335.652	353.015	345.893	266.485	337.247	320.22	328.457	0
316.892	324.071	340.505	408.295	407.882	315.456	346.865	399.382	321.817	438.956	1
296.663	378.55	334.876	312.163	293.868	347.913	328.655	262.725	297.148	395.136	0
309.377	337.572	315.883	322.57	319.548	295.705	349.67	310.759	308.277	324.933	0
385.239	346.968	318.655	316.846	338.912	308.325	411.963	376.647	349.036	404.12	1
331.215	342.251	358.692	318.451	305.465	349.121	336.993	383.055	328.35	427.003	1
291.879	311.974	341.196	381.385	311.118	354.961	298.227	325.234	314.751	328.608	0
341.588	319.435	331.146	350.983	360.104	331.67	352.689	395.992	393.746	358.584	1
292.983	329.858	333.312	331.527	322.553	305.981	445.552	414.289	373.106	396.818	1
354.484	302.818	387.975	292.853	336.613	376.182	363.623	327.08	411.433	405.442	1
387.102	330.274	328.231	326.638	292.939	366.449	302.137	362.883	375.619	426.587	1
296.39	332.51	342.23	328.802	305.4	385.433	365.871	350.194	420.246	411.766	1
346.32	285.544	307.967	344.259	356.619	353.954	305.572	394.486	421.604	436.578	1
326.33	326.378	300.483	343.263	341.558	336.624	300.939	286.138	336.5	356.612	0
328.511	363.699	362.189	307.475	333.657	328.861	365.371	404.577	385.524	335.261	1
275.256	342.568	342.544	349.28	316.059	331.765	334.349	422.613	359.299	394.281	1
321.842	343.766	337.082	339.884	266.045	325.564	344.445	328.854	342.814	373.662	0
326.943	315.848	333.943	373.162	330.947	344.071	353.843	390.299	414.874	395.746	1
332.35	402.629	320.802	328.634	317.887	335.594	306.718	345.493	366.273	322.158	0
285.681	331.327	312.651	373.908	349.663	353.522	399.871	319.166	393.713	367.576	1
298.835	333.994	356.895	298.368	294.901	319.704	335.86	320.038	299.348	322.913	0
331.014	320.432	310.817	304.031	307.343	298.062	293.687	352.013	313.892	276.259	0
364.963	300.28	300.951	293.864	349.443	305.324	330.557	278.305	305.512	336.677	0
364.992	336.218	343.95	311.038	305.357	321.429	297.401	348.387	339.627	344.349	0
333.298	349.143	341.715	343.921	358.102	327.472	350.462	319.7	339.973	284.492	0
321.088	302.274	344.949	349.11	383.851	355.793	376.635	377.774	427.766	435.437	1
376.537	326.445	358.806	316.609	324.668	375.91	378.636	401.435	364.901	431.947	1
367.606	273.567	345.498	317.364	337.261	334.423	406.266	406.748	400.464	422.192	1
315.484	332.845	312.16	310.023	313.176	317.77	320.203	384.05	289.054	292.887	0
338.649	352.533	305.423	329.241	310.344	354.316	364.922	390.533	351.341	409.605	1
316.106	326.722	321.809	378.824	331.499	307.47	354.59	403.915	403.696	405.468	1
314.788	339.548	312.903	319.037	336.041	369.947	418.427	393.912	351.798	394.019	1
329.547	345.085	335.266	299.941	343.548	285.838	340.233	335.17	347.839	284.083	0
342.17	337.726	336.495	324.517	362.4	311.776	322.559	305.411	318.443	338.356	0
350.685	281.077	284.146	383.798	341.349	297.454	312.56	368.193	393.046	410.847	1
357.451	386.859	336.746	333.733	373.7	337.943	318.308	367.625	391.187	404.901	1
344.161	316.691	336.429	335.141	315.13	269.889	329.182	337.809	300.961	319.572	0
325.159	293.492	301.396	285.681	338.432	335.361	299.046	393.052	343.252	330.266	0
329.475	337.995	308.485	354.403	285.038	354.977	372.709	369.526	394.75	376.699	1
312.152	304.317	294.08	332.776	321.024	313.556	306.143	362.415	349.675	315.217	0
358.882	324.174	320.572	360.369	321.896	322.323	350.231	398.468	388.615	407.976	1
341.303	332.051	317.764	309.551	306.223	319.393	299.748	307.042	282.39	306.879	0
346.196	346.483	337.107	333.828	338.973	301.536	341.079	289.679	335.654	298.941	0
330.536	361.934	329.421	353.499	349.831	385.583	355.805	379.222	457.69	435.923	1
330.378	340.346	359.124	329.525	360.066	401.044	306.352	339.456	419.605	391.265	1
388.11	298.518	311.917	338.11	345.432	354.961	351.441	406.126	356.631	406.705	1
323.05	311.97	304.829	354.232	314.999	305.378	300.875	323.066	282.158	278.355	0
339.616	343.329	359.074	294.46	341.673	328.229	351.684	325.57	340.623	348.825	0
317.786	328.992	301.2	321.822	310.984	309.079	339.716	340.652	349.05	292.552	0
368.743	325.901	306.212	346.128	329.541	322.764	302.792	275.339	295.623	303.667	0
340.951	336.884	316.825	295.936	342.567	316.718	294.361	326.382	333.246	283.023	0
362.049	341.287	324.656	340.502	365.335	327.945	386.557	390.961	382.497	406.31	1
346.019	313.936	308.575	295.226	291.326	320.56	346.316	351.154	334.172	312.182	0
344.647	266.395	318.825	295.542	308.078	363.898	300.33	277.403	324.478	316.851	0
339.925	325.459	345.328	332.37	350.486	367.979	369.899	351.183	367.779	368.127	1
347.799	319.312	347.873	380.908	370.957	347.561	357.063	426.956	378.738	409.719	1
329.265	328.15	388.027	342.163	297.826	289.201	279.147	366.551	299.283	345.099	0
333.972	366.046	328.668	324.543	294.213	320.951	323.469	281.52	319.521	324.13	0
305.485	322.666	304.692	330.671	310.822	297.886	343.568	335.18	334.454	337.332	0
308.609	317.201	351.316	289.696	305.722	346.394	341.402	307.464	314.768	316.059	0
338.181	397.182	297.226	323.128	334.921	325.887	341.215	314.852	380.485	384.302	1
372.398	335.942	303.186	346.745	383.498	349.354	371.257	342.662	429.008	412.903	1
286.451	314.664	308.781	326.967	354.863	374.984	364.691	373.147	395.058	482.652	1
322.265	302.975	343.575	310.946	325.113	342.168	340.44	279.439	260.244	302.248	0
316.056	346.264	328.361	332.037	267.114	315.597	320.485	298.243	319.419	304.762	0
318.921	342.655	377.803	321.691	357.81	292.869	366.127	289.429	318.346	311.732	0
293.881	297.498	365.994	340.236	355.759	327.022	354.715	379.628	388.859	455.826	1
361.775	341.054	343.985	270.068	310.086	302.88	319.595	333.033	331.253	348.863	0
341.301	297.921	338.952	295.766	375.666	293.585	344.723	373.453	382.705	458.767	1
298.641	347.074	342.697	329.647	328.478	319.009	307.117	358.407	407.106	378.243	1
302.489	322.512	356.302	351.203	300.833	338.685	291.809	276.845	336.726	276.243	0
361.887	293.44	337.027	361.745	371.94	395.252	405.184	395.577	341.223	401.611	1
269.366	341.137	311.327	307.908	297.507	351.963	329.694	316.993	330.556	345.633	0
360.115	351.627	317.075	286.309	260.731	296.56	348.576	306.108	327.178	325.383	0
329.105	358.988	315.941	356.195	403.242	388.352	340.474	341.115	385.438	393.031	1
373.527	331.61	332.502	361.486	357.027	346.183	315.334	338.306	402.307	417.232	1
299.462	306.5	367.723	293.109	357.579	379.105	309.585	366.937	348.682	403.17	1
345.671	316.483	350.046	304.1	311.791	320.035	357.191	355.498	441.04	398.175	1
324.85	351.473	290.549	361.369	337.363	290.92	348.085	349.917	363.192	309.367	0
309.872	357.172	383.616	308.427	342.391	333.799	413.49	344.701	423.691	381.013	1
264.27	328.159	330.651	299.238	295.55	335.415	293.786	319.286	248.665	267.353	0
347.823	345.733	320.422	339.548	405.096	313.186	373.875	376.742	393.486	400.198	1
314.885	338.902	342.905	356.397	405.904	306.159	379.544	374.66	382.712	378.887	1
288.234	356.56	342.659	391.045	315.124	331.99	310.691	370.821	413.626	385.528	1
345.893	320.402	307.79	336.056	285.482	335.144	314.776	374.122	303.586	330.716	0
272.045	281.584	301.287	375.243	372.216	317.321	355.198	349.134	390.828	465.54	1
313.113	348.764	354.855	347.702	305.454	332.842	335.718	355.837	360.446	413.583	1
339.198	323.386	313.105	306.272	290.576	313.08	324.035	315.277	325.513	321.17	0
336.434	322.854	343.48	292.552	357.907	364.798	360.252	360.47	370.892	347.518	1
291.583	322.613	354.105	362.545	359.978	373.284	409.957	321.237	397.898	398.696	1
361.425	305.559	313.547	351.827	321.248	355.36	348.91	402.556	396.915	387.76	1
318.745	314.875	315.003	358.36	276.178	348.144	301.803	313.084	337.137	296.309	0
335.136	347.996	352.964	324.996	344.979	369.246	375.384	359.413	345.796	408.833	1
311.037	330.985	317.433	371.324	310.71	260.201	338.464	284.607	353.264	330.216	0
304.553	381.562	344.252	327.06	326.494	347.001	395.844	426.19	384.662	413.625	1
307.4	309.178	316.183	246.868	301.417	339.131	323.056	306.949	311.377	292.678	0
334.874	319.468	317.982	298.863	344.757	325.957	334.32	325.548	340.434	358.264	0
329.891	382.997	310.07	327.14	347.54	352.726	353.98	356.79	408.523	398.507	1
368.957	332.036	386.876	364.881	296.177	316.935	376.805	367.343	379.545	433.707	1
376.945	319.73	308.602	304.946	301.389	322.067	298.222	272.986	287.495	331.035	0
301.843	368.608	338.205	327.632	333.807	376.654	378.676	318.279	414.511	425.97	1
297.874	331.419	325.724	331.816	351.447	343.76	312.247	353.335	368.188	347.175	1
322.429	323.165	353.224	332.042	339.241	327.846	392.15	399.505	404.389	416.854	1
335.979	302.061	320.742	333.924	301.647	320.019	315.256	351.406	331.953	347.688	0
322.913	304.109	329.805	397.774	322.469	318.847	341.712	280.443	348.542	298.558	0
311.408	343.709	365.879	358.518	383.439	313.518	360.831	331.513	387.279	417.176	1
335.772	311.204	300.816	301.351	283.291	358.472	258.089	287.364	269.794	286.026	0
293.92	287.088	286.657	312.956	268.845	330.29	317.728	311.341	336.5	328.747	0
313.789	361.955	367.939	342.134	317.456	319.494	367.39	363.034	359.515	404.474	1
266.111	327.269	309.982	381.297	382.801	335.036	332.923	364.434	374.39	443.337	1
395.849	322.765	323.426	385.179	325.31	301.687	362.74	385.24	372.987	389.506	1
315.832	343.301	358.179	312.047	351.553	338.632	407.008	375.331	350.194	396.936	1
334.46	350.376	332.871	297.997	315.925	303.358	337.88	358.967	319.445	346.684	0
361.243	327.437	339.422	311.369	303.976	329.985	299.295	285.551	312.357	360.456	0
268.129	320.011	362.847	311.613	290.903	294.938	329.213	309.366	344.884	313.024	0
345.968	352.507	345.316	347.155	367.916	358.818	324.442	307.955	312.923	337.775	0
311.208	320.508	325.77	322.419	369.109	346.815	412.692	370.539	439.693	325.031	1
336.947	379.507	386.263	323.537	312.993	375.783	337.215	366.154	366.755	403.506	1
296.045	298.574	327.395	264.741	290.289	280.389	311.704	332.275	379.824	319.896	0
356.775	320.672	335.916	372.027	351.512	354.228	350.915	359.55	415.507	383.894	1
326.304	331.17	319.319	301.226	317.842	287.514	311.434	378.368	362.307	341.953	0
354.425	364.434	308.938	335.063	344.679	336.616	332.146	407.649	403.831	372.139	1
289.685	313.74	298.63	341.494	378.352	276.969	341.187	330.687	298.685	344.328	0
345.201	343.525	362.644	353.366	379.743	296.441	351.667	360.172	382.116	433.472	1
296.843	343.784	275.893	355.793	307.753	333.352	290.242	339.095	319.964	351.726	0
381.631	324.073	293.341	365.657	346.098	342.138	374.914	396.482	364.782	403.819	1
348.937	296.724	365.496	344.187	338.99	307.979	353.005	368.697	386.954	386.845	1
314.168	328.49	330.289	304.27	319.709	305.081	321.739	360.731	315.268	301.513	0
310.894	369.826	336.87	345.164	354.931	334.567	391.106	439.033	309.405	406.519	1
324.316	304.827	337.875	350.734	325.647	329.352	306.174	348.296	317.716	331.148	0
322.291	314.351	287.898	332.204	283.532	312.298	284.37	352.924	322.16	332.117	0
360.163	363.051	322.091	351.718	348.866	410.612	332.145	324.714	393.15	370.314	1
347.112	330.661	355.984	312.111	343.098	291.694	326.093	348.421	303.601	322.21	0
354.473	332.122	306.831	316.197	354.849	358.786	350.334	377.367	400.738	377.714	1
287.651	360.834	305.586	319.949	344.224	338.665	311.363	342.479	290.155	354.949	0
355.671	324.125	350.511	358.64	355.548	312.633	350.785	313.342	372.387	375.888	1
326.385	333.795	362.926	375.004	351.344	375.868	339.626	416.751	364.016	376.58	1
288.734	361.062	354.486	384.424	353.448	371.537	327.694	424.701	454.81	388.556	1
323.886	316.589	340.912	270.192	323.123	326.626	275.194	315.982	335.917	287.725	0
371.157	352.965	320.68	349.094	376.16	358.879	376.049	389.388	405.966	359.364	1
293.55	342.141	345.562	365.013	355.375	330.75	359.841	349.915	409.796	353.528	1
305.362	324.987	318.962	281.778	332.264	331.197	301.201	351.371	275.346	309.603	0
332.22	297.895	321.743	309.245	316.753	368.885	306.292	342.402	320.958	320.796	0
334.15	321.331	337.031	337.264	395.311	321.326	344.392	378.346	439.331	408.36	1
363.706	392.967	339.954	332.404	350.517	343.598	294.864	367.35	388.871	389.022	1
319.244	303.269	305.903	317.447	323.236	329.831	361.369	354.319	289.713	364.439	0
308.901	268.865	309.932	359.014	309.56	308.595	286.783	290.302	305.36	329.108	0
340.348	319.89	308.801	332.719	332.779	371.232	287.082	302.24	289.049	305.577	0
307.088	314.001	330.834	348.175	310.767	366.231	342.079	350.855	295.203	273.75	0
282.41	328.907	346.22	354.313	296.77	335.296	335.539	319.189	293.39	292.059	0
323.554	347.65	310.914	284.773	328.805	301.794	364.967	298.043	324.326	371.669	0
380.785	355.434	286.394	324.673	346.939	281.171	327.303	318.276	327.295	299.633	0
316.718	295.928	357.134	343.249	298.178	347.194	348.091	300.425	333.658	310.621	0
340.765	317.988	334.582	363.957	309.214	292.278	359.523	308.935	328.052	305.277	0
319.29	328.792	344	371.785	349.569	344.837	336.157	387.637	321.36	363.946	1
333.586	331.877	290.039	318.184	360.53	307.515	285.909	324.016	305.829	310.925	0
303.206	311.178	308.878	323.944	393.364	356.092	344.736	367.004	391.189	408.941	1
328.984	304.35	272.972	305.531	355.872	311.029	345.852	335.225	304.891	368.404	0
303.63	336.354	350.352	319.333	363.309	316.767	338.166	320.085	347.675	311.725	0
322.27	333.36	328.556	303.067	336.799	386.032	303.772	343.585	305.384	297.018	0
352.911	327.745	304.849	334.866	343.41	368.971	326.025	317.207	397.578	376.301	1
334.421	363.87	364.323	340.287	330.939	318.917	369.223	437.87	415.18	407.356	1
232.501	343.711	369.035	343.159	336.511	389.493	348.179	353.896	411.556	400.551	1
368.98	316.195	320.277	323.312	355.121	388.168	370.636	393.132	421.412	396.401	1
336.909	318.401	338.703	320.514	303.91	361.693	366.877	389.704	358.565	375.415	1
329.399	303.477	330.735	351.105	337.142	343.19	332.162	281.872	300.776	346.812	0
294.16	324.81	309.001	282.706	329.948	298.646	307.279	286.12	304.746	331.119	0
333.241	346.41	351.872	292.023	321.553	351.134	333.79	355.417	350.775	379.294	0
283.985	306.814	355.98	321.5	344.301	361.36	312.657	309.637	286.679	312.985	0
311.119	302.65	326.016	340.583	321.026	361.762	356.206	363.149	411.13	471.891	1
333.505	348.023	321.364	300.12	357.105	332.549	371.43	346.604	346.342	356.862	1
342.915	336.52	342.144	403.697	324.142	347.597	341.217	391.447	391.484	390.232	1
333.676	335.879	341.357	382.444	360.087	352.916	322.308	328.013	401.522	378.669	1
325.765	364.138	365.989	346.857	347.423	290.409	352.275	296.18	279.537	400.101	0
331.919	278.327	317.05	354.401	346.386	305.917	346.374	366.36	386.282	348.324	1
341.566	368.059	346.131	356.005	332.481	346.868	327.885	367.189	367.312	379.976	1
329.495	294.325	272.19	283.729	326.981	312.38	339.214	310.388	286.548	322.437	0
319.139	366.073	360.3	328.656	308.751	326.683	369.72	338.996	372.27	396.584	1
315.75	297.457	355.584	315.503	373.606	342.483	351.571	408.33	391.661	387.907	1
352.218	334.001	322.958	349.196	363.698	340.315	401.133	360.141	410.728	430.407	1
283.069	333.626	337.873	350.006	321.321	312.92	285.608	386.542	416.106	386.602	1
316.314	322.676	337.262	323.062	300.682	281.47	305.158	285.5	338.306	317.378	0
354.162	321.321	325.799	300.081	333.231	321.642	325.469	311.898	336.276	258.292	0
345.2	317.086	340.622	324.513	376.602	365.023	399.23	369.504	382.074	410.095	1
352.047	367.903	314.82	354.249	374.902	324.799	308.476	307.928	313.52	340.205	0
311.445	347.053	342.282	352.608	288.395	347.843	308.389	376.097	406.739	436.957	1
328.641	331.727	363.116	369.381	332.596	302.192	295.318	323.61	353.923	414.245	1
293.959	310.39	316.153	318.665	333.456	373.815	345.922	390.874	394.032	406.33	1
279.927	333.406	288.457	269.13	289.371	264.802	291.381	354.261	307.946	387.817	0
312.927	300.182	324.068	282.484	298.495	292.951	324.259	358.35	374.582	275.584	0
322.615	308.063	321.293	339.442	296.334	316.137	276.984	310.304	345.016	275.837	0
308.608	312.954	279.424	296.952	315.117	321.813	315.16	303.778	353.61	315.08	0
354.353	321.579	359.166	346.272	330.077	329.352	365.305	367.717	356.768	375.749	1
351.67	323.541	332.973	373.342	330.714	295.384	323.805	379.161	377.391	485.695	1
294.282	361.107	355.779	381.612	364.142	253.615	332.914	379.769	359.459	409.167	1
332.977	348.918	297.385	305.535	301.769	341.45	359.785	346.708	353.925	326.306	0
332.802	343.507	280.952	334.447	316.106	333.998	352.3	303.824	358.097	296.134	0
321.69	308.139	373.629	349.927	293.302	360.866	312.151	393.679	425.357	394.713	1
299.294	288.079	282.871	326.977	311.607	339.947	318.566	314.695	276.45	300.382	0
282.345	327.976	339.078	320.797	348.469	398.038	330.555	360.53	341.385	422.953	1
351.599	312.868	363.013	322.496	348.306	402.835	424.173	357.851	382.95	432.601	1
300.165	262.523	316.037	289.696	314.234	382.444	320.857	358.188	291.901	352.27	0
346.295	329.473	307.32	307.5	325.751	323.756	343.895	343.121	421.015	408.75	1
338.545	308.134	304.482	288.243	369.188	323.951	361.609	373.129	386.578	380.591	1
299.959	327.327	364.336	351.495	315.783	373.98	283.812	356.416	430.76	415.837	1
348.273	393.646	328.916	378.77	330.731	340.081	378.704	344.528	412.044	348.185	1
363.389	335.885	361.365	346.649	363.924	325.153	358.123	353.361	376.757	471.596	1
340.016	379.862	360.247	322.554	306.372	375.5	332.204	349.951	397.773	353.172	1
351.192	353.932	329.426	369.785	355.422	382.484	367.743	365.169	436.176	376.094	1
346.674	341.139	326.797	340.095	362.243	416.529	385.375	363.63	324.806	408.103	1
329.888	334.848	307.7	302.7	308.175	291.904	306.781	338.388	262.944	275.172	0
333.571	351.851	337.297	280.449	301.518	298.4	311.43	303.018	298.709	368.317	0
284.933	302.73	348.506	349.624	313.8	383.195	358.397	374.83	387.119	383.327	1
325.824	338.19	341.291	302.973	355.402	318.455	367.409	388.229	431.678	336.788	1
305.772	325.924	313.457	304.346	306.374	335.591	332.437	347.844	329.182	316.309	0
335.898	355.729	322.96	327.243	338.36	357.892	417.94	345.375	423.943	393.7	1
323.358	357.944	369.653	365.991	330.065	316.283	371.632	386.045	308.665	401.132	1
303.831	285.136	323.05	348.283	318.623	359.024	382.589	353.492	398.577	417.915	1
326.959	296.555	301.741	331.156	347.648	324.303	353.01	296.469	328.555	306.569	0
379.027	345.873	372.56	341.774	311.91	327.821	337.567	402.721	369.474	403.216	1
311.796	352.703	381.405	353.223	348.067	381.743	380.892	299.621	330.239	374.539	1
305.829	361.66	319.852	305.933	334.082	333.018	367.706	364.002	339.397	418.375	1
350.829	329.876	294.833	398.47	336.113	359.512	370.329	332.785	420.389	408.167	1
276.429	319.594	349.523	350.677	326.696	277.158	347.738	318.548	324.855	352.414	0
338.944	289.006	314.066	305.523	349.598	356.211	340.667	404.668	360.267	389.664	1
284.73	312.102	341.006	340.587	270.768	330.289	308.414	331.398	324.354	312.004	0
301.034	286.42	309.399	345.804	328.673	329.967	308.805	300.63	372.545	317.34	0
321.785	305.291	349.119	378.845	350.453	331.378	361.883	400.338	437.206	356.806	1
334.526	317.267	288.083	307.594	328.904	344.415	393.564	353.455	394.981	428.469	1
352.066	375.549	348.657	348.441	351.828	380.656	350.92	355.847	399.763	390.877	1
301.517	326.035	308.163	338.052	284.14	292.999	361.296	295.324	302.333	321.577	0
331.911	378.114	297.568	332.549	321.615	362.212	324.575	319.632	372.073	344.099	1
334.266	327.731	304.134	284.776	313.036	315.754	265.028	353.075	331.018	275.638	0
305.963	339.645	297.832	327.477	342.654	340.223	366.05	350.045	376.352	406.295	1
332.202	338.07	316.637	375.426	376.274	347.092	454.413	360.111	413.275	398.426	1
332.043	383.23	353.093	350.151	341.458	358.795	413.786	357.334	377.219	386.254	1
322.232	300.755	361.792	298.001	311.641	322.026	277.443	294.472	287.273	252.598	0
320.435	294.85	318.978	330.239	291.089	350.31	350.278	317.537	335.542	289.172	0
295.788	370.888	320.508	331.271	356.671	347.903	297.842	296.846	296.857	347.189	0
357.138	328.563	344.245	278.029	327.238	322.442	342.195	348.595	371.218	385.145	1
375.844	366.466	338.523	382.612	352.085	323.726	392.209	435.53	360.68	369.327	1
362.37	328.689	314.936	324.577	331.865	377.979	327.573	384.339	413.904	373.718	1
300.845	353.936	347.543	329.146	305.116	388.902	364.608	419.412	384.105	345.235	1
311.279	348.822	358.195	367.389	359.009	350.869	364.375	379.494	361.751	417.448	1
324.214	325.002	325.584	364.85	351.19	367.151	325.574	342.987	305.044	314.157	0
302.516	326.891	316.824	318.487	369.994	353.864	381.219	382.236	411.85	330.388	1
349.053	303.819	304.696	312.786	337.588	322.693	348.478	300.471	330.401	329.795	0
289.698	303.883	294.278	348.563	305.921	339.008	278.391	273.893	345.231	335.01	0
333.769	309.742	336.29	310.65	321.161	338.775	364.212	417.25	395.145	412.974	1
331.78	321.356	351.886	294.993	346.555	378.14	353.834	387.463	389.008	418.521	1
333.798	301.443	330.913	301.38	337.559	317.937	358.475	375.135	369.349	451.014	1
339.733	303.373	323.335	291.605	326.068	348.895	292.15	314.716	282.911	335.338	0
311.623	330.054	325.553	326.027	276.666	369.644	353.65	390.846	391.764	308.02	1
321.844	346.422	342.353	364.94	398.895	326.742	419.723	376.943	359.939	375.253	1
340.922	329.148	294.082	302.54	300.801	305.063	328.985	328.62	314.244	294.731	0
356.438	299.296	327.442	349.128	298.237	318.581	289.269	296.445	283.386	296.353	0
346	329.172	339.618	339.1	379.636	339.156	282.255	327.482	336.884	343.848	0
339.124	338.41	389.879	297.114	368.722	384.879	343.569	385.107	381.185	368.335	1
335.875	291.632	296.684	288.654	283.705	296.156	297.241	308.817	278.421	307.178	0
360.686	332.613	347.21	382.757	364.063	355.586	391.025	435.455	368.379	426.687	1
328.196	281.173	293.618	338.659	361.774	373.767	372.664	365.496	399.708	477.68	1
304.3	328.875	323.654	339.31	289.264	335.793	324.266	328.317	293.978	310.043	0
311.155	324.282	341.452	292.955	327.428	347.486	344.32	279.663	338.519	315.73	0
337.147	346.168	270.729	323.707	334.649	320.276	297.1	395.105	365.482	436.727	1
344.725	305.455	331.306	327.574	319.277	339.667	314.399	366.147	377.94	374.601	1
343.812	338.344	272.422	319.453	334.359	336.666	321.991	369.465	378.832	440.059	1
282.5	294.013	316.099	328.546	361.115	328.875	342.488	378.145	367.03	362.289	1
325.615	333.811	308.369	373.549	322.76	296.73	286.515	322.496	309.713	285.8	0
369.172	338.727	311.824	354.397	327.363	263.863	316.341	321.991	334.223	315.844	0
365.393	326.253	343.681	316.762	320.071	354.11	388.184	397.596	447.63	390.277	1
333.931	333.731	318.852	305.628	334.225	412.983	333.989	370.794	349.209	436.491	1
329.258	371.613	351.37	340.096	349.14	394.65	374.292	378.522	400.862	397.323	1
302.439	346.764	302.428	326.833	314.554	327.019	330.716	307.328	266.252	345.833	0
301.884	365.759	355.705	343.476	335.647	385.399	372.903	386.171	464.428	417.579	1
317.594	294.828	319.579	276.587	351.815	290.043	327.125	343.131	332.213	329.45	0
300.683	288.739	302.325	341.616	313.054	325.638	275.859	300.454	302.304	287.974	0
326.321	295.573	315.807	321.156	363.249	329.371	303.393	341.033	342.161	323.499	0
344.367	298.507	325.118	325.691	382.633	371.589	377.483	397.421	410.761	401.395	1
362.083	341.023	346.504	365.38	307.727	303.97	347.876	301.861	375.657	342.531	0
338.035	349.559	328.601	294.329	322.356	281.137	334.577	334.472	323.711	296.581	0
286.245	345.405	335.394	320.909	326.46	337.637	309.092	359.311	328.77	300.609	0
293.172	349.213	328.077	375.745	313.222	336.142	319.51	330.935	279.782	326.316	0
330.795	277.821	368.992	349.376	360.413	370.144	368.404	411.895	350.366	398.064	1
287.863	341.907	364.787	280.05	339.001	317.271	331.126	387.928	416.472	393.885	1
329.629	311.198	332.835	289.081	320.546	297.593	315.152	337.443	369.568	308.564	0
390.394	324.587	304.898	345.354	343.396	281.504	303.807	308.666	313.583	322.654	0
308.14	342.621	306.269	362.336	339.595	371.954	332.166	393.416	375.582	398.128	1
353.495	333.514	316.2	342.447	318.25	349.579	386.95	368.176	419.54	384.933	1
316.506	359.155	305.846	336.076	318.886	324.855	334.204	394.614	384.045	411.982	1
296.534	312.801	363.12	385.681	321.911	364.174	324.993	389.811	387.832	368.944	1
297.266	291.717	288.583	330.08	328.586	300.177	339.076	293.043	357.628	266.172	0
331.399	319.372	388.188	327.832	364.428	385.567	350.669	412.774	397.132	354.246	1
338.03	337.634	283.394	281.401	354.039	340.832	330.428	359.116	366.725	300.462	0
325.131	324.912	347.488	250.462	319.851	313.664	308.143	323.643	333.515	312.792	0
310.556	315.69	293.007	290.132	335.506	323.411	354.833	333.806	290.511	263.874	0
343.122	314.936	323.764	301.751	350.391	321.313	306.526	308.427	365.999	332.85	0
331.947	320.161	363.3	313.943	298.663	309.558	349.927	339.771	349.649	314.582	0
317.281	321.418	345.64	313.084	330.9	301.84	306.545	333.703	314.643	280.392	0
325.442	309.653	273.971	323.43	242.108	296.64	283.188	314.604	347.161	333.053	0
299.192	344.029	320.498	378.226	342.222	309.908	362.528	391.543	369.008	419.535	1
316.771	316.603	316.75	283.173	319.538	289.884	323.237	290.491	354.476	340.769	0
341.589	267.563	287.979	302.234	311.71	286.82	336.572	306.776	315.816	306.123	0
305.039	320.361	350.758	312.724	331.127	371.496	325.53	401.131	394.087	418.052	1
334.12	351.549	355.255	337.881	390.303	357.128	348.879	373.771	365.417	421.7	1
336.595	296.969	319.143	351.011	343.332	390.311	378.991	329.093	402.789	421.113	1
289.023	320.639	296.405	336.218	324.191	316.304	360.159	346.309	421.784	469.448	1
337.482	281.262	375.773	323.443	356.064	346.421	370.01	368.208	387.759	367.386	1
334.882	325.42	344.681	363.95	302.008	311.668	342.743	383.148	394.193	389.362	1
308.048	284.636	339.583	361.528	335.301	382.208	353.731	377.792	414.187	418.611	1
296.876	308.243	327.493	310.967	305.735	338.224	307.158	329.994	315.361	308.975	0
311.422	292.713	322.831	301.849	319.642	351.713	363.051	340.202	279.57	357.118	0
308.339	365.377	292.008	309.951	290.336	334.233	329.207	303.525	284.406	251.755	0
341.593	336.724	347.257	269.349	275.794	307.883	343.966	351.704	357.2	309.972	0
350.07	292.518	332.328	325.927	361.818	383.7	394.237	384.869	371.319	385.569	1
270.736	299.078	356.709	326.396	310.722	325.168	329.827	331.079	315.439	377.792	0
319.178	332.578	312.796	318.84	311.78	286.698	373.879	315.038	378.81	297.479	0
353.65	352.606	312.807	344.243	333.425	374.936	338.51	415.884	337.457	409.396	1
359.182	315.889	328.243	283.522	295.712	328.793	317.391	336.713	349.273	296.741	0
330.456	309.461	310.866	352.186	387.907	342.397	391.652	410.482	415.926	447.402	1
326.087	294.573	322.128	374.412	324.163	357.625	368.247	424.288	376.313	420.392	1
343.798	320.328	343.328	322.13	361.057	332.536	367.399	380.948	426.725	365.978	1
350.579	304.687	330.594	373.175	390.512	352.057	402.341	366.113	357.698	397.16	1
354.872	325.63	371.713	331.261	328.946	314.34	297.446	324.287	310.484	280.604	0
306.835	337.339	304.858	329.001	336.904	316.829	296.716	326.037	347.251	264.9	0
320.241	341.629	321.335	347.045	376.687	349.485	329.739	367.715	396.838	392.001	1
372.631	340.59	350.243	375.995	327.575	346.854	384.896	347.588	390.996	364.305	1
319.626	376.403	311.147	330.08	344.526	368.822	329.461	342.62	392.958	394.515	1
330.636	344.651	353.739	311.679	290.656	368.412	357.902	370.201	371.697	390.719	1
273.479	293.643	315.295	344.132	355.268	421.553	310.545	320.545	375.435	373.421	1
342.341	338.087	293.563	360.752	338.438	333.65	355.95	382.136	416.912	403.546	1
366.68	335.433	336.549	311.373	298.667	301.535	287.198	299.162	349.901	304.865	0
314.904	337.49	325.045	331.703	310.428	315.525	360.981	371.14	319.131	300.418	0
270.052	280.785	319.257	303.63	353.451	273.168	296.506	332.719	331.865	308.863	0
342.368	329.56	299.705	365.85	365.489	346.724	362.612	372.855	389.186	424.314	1
321.721	311.688	318.372	295.841	377.166	354.114	356.693	373.51	362.58	388.909	1
347.215	359.766	321.842	320.183	355.752	325.872	393.56	339.555	416.513	450.814	1
333.136	326.484	331.11	363.894	327.806	335.101	447.755	416.921	416.382	430.087	1
339.263	336.989	360.589	350.919	331.481	306.042	312.849	332.918	308.084	308.748	0
272.919	339.185	323.326	329.521	341.616	353.032	331.44	369.981	318.147	371.422	1
363.164	376.961	347.845	318	359.941	386.716	392.22	373.692	340.292	360.419	1
280.311	353.419	308.551	345.308	331.058	286.979	321.395	337.048	302.652	302.435	0
364.704	323.702	348.103	327.067	303.379	338.741	344.392	376.554	368.796	431.711	1
355.282	334.533	379.341	329.223	336.771	365.171	390.104	335.648	304.551	394.476	1
322.323	336.962	304.354	294.348	314.183	275.054	332.789	293.782	280.646	321.481	0
349.793	350.663	330.521	347.314	330.378	393.838	339.907	337.255	365.111	378.852	1
331.871	308.457	364.355	314.459	387.201	343.918	338.529	409.048	367.16	400.658	1
266.715	300.214	337.266	347.231	326.214	343.454	328.167	356.739	357.925	305.243	0
323.735	306.976	319.243	286.278	306.536	298.255	324.612	313.824	348.983	324.969	0
325.245	381.861	308.928	325.102	348.987	294.32	351.732	309.86	341.066	306.496	0
377.836	325.394	357.442	344.966	345.286	408.285	316.736	326.662	408.142	333.292	1
329.271	317	360.787	323.189	367.309	330.819	390.781	381.54	348.363	364.687	1
357.352	336.731	290.971	326.084	376.61	351.817	333.808	342.114	353.986	324.859	0
323.082	336.985	329.874	319.676	320.1	368.846	344.29	343.392	342.814	357.788	1
361.824	325.726	355.288	417.938	336.285	364.405	351.639	403.144	371.872	387.445	1
273.596	295.732	321.691	361.355	364.453	367.136	389.378	364.928	395.266	398.462	1
289.381	394.825	328.867	307.112	314.235	350.856	397.132	343.33	396.387	374.774	1
375.059	327.07	353.095	344.223	325.319	354.239	317.114	333.814	280.692	289.087	0
329.721	253.49	310.885	292.681	331.949	320.773	281.243	317.487	314.288	333.265	0
343.196	342.226	353.567	315.042	322.218	333.456	377.757	378.951	394.351	431.932	1
376.366	356.472	308.653	272.828	310.072	323.396	269.463	352.961	355.907	319.705	0
316.76	305.926	326.516	367.092	283.19	363.463	273.547	298.827	334.533	348.069	0
281.01	348.864	307.822	320.774	373.456	328.646	319.337	338.222	326.08	289.48	0
349.995	337.879	321.497	307.775	363.153	373.822	366.038	373.38	381.163	396.712	1
310.567	338.714	305.333	301.866	316.907	325.244	305.695	283.59	340.247	308.714	0
330.71	342.137	350.599	324.714	355.005	368.814	370.27	326.509	418.183	368.122	1
347.558	285.641	331.733	338.611	333.609	301.605	331.515	295.219	327.559	306.041	0
317.286	310.347	277.487	352.824	392.763	336.609	401.012	365.354	359.544	402.943	1
333.495	340.304	339.415	347.883	333.883	311.014	369.855	343.263	417.172	390.83	1
304.776	348.124	328.017	320.943	323.598	301.304	346.559	308.366	348.084	307.701	0
325.356	365.859	327.577	322.723	357.642	392.572	381.285	374.005	399.265	416.453	1
337.746	335.713	283.886	306.164	288.87	322.43	262.378	317.014	346.769	331.037	0
282.258	402.017	343.754	368.799	359.995	341.266	351.238	297.424	353.737	387.228	1
316.915	301.6	356.783	338.033	354.519	361.59	356.903	391.51	390.669	401.827	1
309.659	330.147	336.064	404.258	301.824	314.84	309.124	281.219	324.647	328.232	0
312.355	298.406	301.803	296.801	337.681	319.345	328.299	302.264	265.195	321.259	0
327.511	324.01	321.168	317.202	369.196	290.705	325.095	331.176	269.993	331.101	0
283.16	327.667	346.223	288.19	285.811	304.81	322.43	348.353	334.219	317.919	0
333.632	301.74	325.819	326.834	353.561	359.367	272.864	347.688	303.569	286.799	0
338.269	327.068	300.158	330.841	293.476	395.85	342.066	390.905	403.816	380.088	1
326.997	360.679	323.622	261.602	315.866	374.052	366.168	425.027	394.218	344.779	1
335.884	331.569	315.93	291.5	319.63	359.609	344.551	345.832	385.319	481.181	1
289.493	303.113	350.428	341.484	344.135	375.859	419.191	398.673	373.83	409.718	1
351.269	335.158	280.626	289.742	294.476	346.503	319.344	368.095	316.955	319.733	0
334.987	319.59	326.077	330.444	363.971	380.098	406.847	400.859	351.593	431.576	1
316.349	320.05	323.585	316.572	308.751	351.18	356.608	333.79	321.767	355.978	0
356.104	330.062	350.612	337.503	351.492	297.183	399.819	399.939	352.124	323.639	1
335	330.465	349.691	332.042	276.867	337.194	311.39	324.906	325.555	328.683	0
358.736	335.208	348.064	367.973	313.935	320.552	355.296	390.767	357.847	377.076	1
337.52	346.425	276.064	323.66	329.317	276.958	322.358	347.004	281.526	321.069	0
300.628	366.772	348.834	376.971	369.032	369.055	363.685	332.343	383.645	406.775	1
374.939	318.245	338.854	344.959	320.431	362.036	366.275	301.705	450.152	443.025	1
298.838	320.39	349.374	391.487	318.129	403.757	330.501	394.048	381.674	339.852	1
318.356	322.871	341.687	349.031	402.393	391.401	387.549	351.631	415.994	394.214	1
267.38	321.869	313.659	363.101	338.268	391.895	345.432	388.899	398.522	412.54	1
305.399	312.28	307.774	312.15	298.204	289.136	303.67	312.685	345.309	305.123	0
324.5	265.189	337.883	263.703	328.632	376.952	315.797	332.321	337.025	310.514	0
304.085	334.592	328.328	319.294	347.83	311.16	313.872	328.525	359.809	426.507	1
317.569	296.969	336.773	330.853	378.756	331.669	404.994	378.098	397.744	378.208	1
292.01	335.643	315.641	351.503	372.006	299.597	339.747	362.847	316.474	319.94	1
303.863	308.576	324.496	340.605	342.258	383.396	331.961	290.452	378.658	294.756	0
331.9	332.895	300.491	305.68	299.761	372.947	334.931	320.356	398.108	392.505	1
343.251	316.703	326.646	328.59	349.898	366.147	406.783	352.858	365.037	394.906	1
301.39	298.345	365.868	341.765	334.365	320.168	304.826	349.731	348.619	275.427	0
340.321	367.112	320.722	352.999	328.492	300.034	368.997	371.85	361.056	383.328	1
345.559	325.074	329.771	316.652	322.629	333.351	334.254	350.208	364.636	353.256	1
295.341	325.591	310.027	341.196	329.598	357.431	326.025	333.635	310.419	296.86	0
296.253	346.198	337.849	358.7	339.324	344.414	378.119	361.521	391.079	444.315	1
367.073	285.834	344.483	381.717	345.729	357.509	387.631	437.714	412.43	382.836	1
258.296	294.544	334.162	332.093	286.331	332.956	325.079	346.436	325.058	296.154	0
352.179	321.558	327.451	325.461	285.492	316.995	348.5	380.206	358.591	362.729	1
333.864	353.253	358.791	323.394	298.498	311.599	385.783	384.385	342.147	387.522	1
328.524	310.895	365.321	326.77	319.562	297.648	324.179	450.745	365.977	446.383	1
311.572	342.06	340.272	358.832	331.676	367.474	340.478	394.657	403.698	409.584	1
323.142	281.122	332.985	360.796	308.1	316.328	293.967	318.519	297.69	346.153	0
361.252	265.407	328.911	336.99	321.151	353.457	300.193	321.537	354.531	297.344	0
367.375	347.213	335.9	347.111	320.733	310.524	301.22	388.285	326.357	412.608	1
334.446	322.714	369.378	362.846	311.76	337.561	372.037	359.709	416.006	361.333	1
326.255	285.678	362.094	316.459	287.969	294.962	283.426	296.35	335.461	311.645	0
339.158	315.299	312.5	328.354	315.6	305.353	363.012	321.226	320.551	309.778	0
322.873	321.43	349.039	313.598	299.297	305.694	323.471	315.177	282.772	346.157	0
313.563	322.168	325.598	333.853	386.455	270.846	294.392	302.695	327.792	310.497	0
326.702	328.344	288.884	304.937	324.154	300.635	340.635	303.926	300.049	331.82	0
311.007	386.216	313.501	327.666	352.984	361.869	443.177	411.354	368.677	420.981	1
312.232	287.136	334.793	317.257	346.538	294.33	349.181	290.599	358.276	324.545	0
304.966	281.074	351.926	330.392	316.003	325.773	307.752	285.554	266.573	276.58	0
323.398	308.501	327.91	340.597	301.148	287.936	333.753	303.702	263.982	326.234	0
317.994	323.122	368.962	321.17	311.107	355.211	349.275	363.212	344.423	334.132	0
299.62	363.872	379.413	345.735	305.084	289.563	297.187	321.45	287.459	280.763	0
332.445	330.707	293.286	296.068	305.355	303.868	341.427	316.37	298.458	332.758	0
293.948	270.799	321.894	348.611	350.962	310.054	337.447	316.862	315.144	349.105	0
303.688	333.937	316.096	289.007	325.172	319.812	306.739	322.991	298.56	368.132	0
300.585	303.821	303.859	342.696	323.002	332.574	272.945	274.919	325.533	272.428	0
275.164	333.463	332.402	348.97	311.196	285.389	301.837	306.687	311.811	314.608	0
303.109	364.363	382.412	301.46	271.579	332.543	302.184	318.045	317.474	328.157	0
282.31	316.41	293.538	392.457	321.27	317.506	314.178	317.021	350.79	284.921	0
325.083	368.317	333.387	365.672	345.333	401.608	383.747	389.635	358.238	386.725	1
327.003	328.946	275.313	290.875	356.969	306.233	291.375	310.884	351.581	330.848	0
314.177	282.796	353.784	367.792	368.44	379.705	395.508	347.065	368.618	357.403	1
286.781	321.352	310.516	331.033	296.378	328.596	324.943	278.516	270.442	260.962	0
294.837	309.253	262.551	365.091	300.085	329.485	279.443	307.539	344.278	289.342	0
332.487	316.874	365.387	279.35	333.561	365.049	327.862	337.913	315.301	342.303	0
291.027	380.548	363.778	304.324	331.176	278.164	302.14	312.605	327.727	350.456	0
315.344	336.569	371.463	290.401	312.899	295.221	280.316	345.048	308.325	276.95	0
322.85	279.898	306.835	295.655	353.867	303.242	341.533	362.892	353.83	335.73	0
302.64	319.586	338.89	326.918	299.684	294.837	282.007	310.355	312.716	316.447	0
305.159	312.995	361.479	321.646	346.849	310.381	302.258	355.246	335.481	304.736	0
318.725	316.075	327.173	283.804	333.891	257.846	319.568	291.569	331.565	294.449	0
326.89	310.783	306.683	305.963	341.433	307.536	317.138	304.924	315.533	300.059	0
336.729	341.334	341.098	381.733	341.961	342.032	368.21	359.089	344.227	381.921	1
324.687	338.862	312.396	337.556	337.099	371.191	384.739	354.78	326.093	402.264	1
356.005	308.261	302.686	352.519	341.221	319.138	380.264	410.788	391.651	409.067	1
341.639	291.09	344.127	351.778	317.817	317.093	354.681	331.988	331.246	316.212	0
296.785	319.222	301.379	286.076	361.236	341.998	314.782	349.023	322.102	331.946	0
319.722	301.701	349.811	312.46	318.943	292.845	320.792	357.953	291.855	338.244	0
333.356	302.376	381.65	312	327.091	364.141	370.901	368.489	391.422	413.944	1
306.841	307.074	321.997	294.449	302.328	316.951	329.047	314.825	319.938	304.067	0
356.185	345.913	332.894	350.934	322.075	305.608	341.714	302.839	300.25	333.722	0
303.877	285.308	301.223	333.332	374.77	305.143	335.144	365.032	319.599	310.4	0
322.876	305.006	292.243	322.998	342.745	335.122	320.044	337.778	347.301	316.438	0
367.274	287.215	282.218	293.113	323.511	318.53	313.977	343.68	316.143	333.058	0
388.026	358.289	342.184	311.604	391.795	348.907	357.063	371.57	390.612	468.996	1
311.103	293.013	308.473	304.642	316.846	318.262	340.901	302.165	345.304	312.249	0
343.202	314.5	342.194	319.017	340.744	332.39	362.844	345.141	409.496	408.56	1
305.761	332.447	346.21	307.706	296.594	338.191	311.908	363.758	349.244	414.17	1
295.588	363.892	322.173	312.995	286.441	328.605	292.312	290.459	302.106	303.171	0
365.498	262.318	328.698	336.168	336.626	397.686	345.641	347.192	393.363	361.773	1
344.578	338.117	368.905	343.822	344.889	325.84	338.372	369.641	403.655	430.719	1
297.551	340.426	328.118	376.058	333.676	376.221	345.803	383.828	420.667	394.624	1
335.334	335.639	380.146	349.334	345.374	366.469	323.697	357.134	398.708	393.158	1
288.056	330.768	313.853	300.283	280.038	304.257	264.666	328.974	318.094	286.968	0
340.513	375.065	346.285	340.451	347.393	360.846	390.596	379.45	418.924	396.988	1
290.272	308.504	307.196	365.63	294.379	288.623	326.744	289.446	293.435	331.856	0
356.314	340.228	361.2	323.266	267.259	303.629	313.632	324.812	308.172	333.427	0
330.314	323.186	369.655	354.635	367.391	348.911	386.125	414.98	363.131	372.396	1
322.957	303.73	338.193	319.096	305.561	362.998	344.314	381.695	418.873	398.96	1
330.588	318.974	318.225	294.331	316.616	318.968	335.249	339.79	325.43	299.514	0
323.817	260.412	335.688	327.858	317.703	309.959	335.044	325.57	301.874	320.297	0
281.382	300.645	406.362	342.739	356.209	389.621	305.343	421.83	415.574	367.921	1
313.424	319.09	332.098	322.717	361.75	354.608	399.381	348.802	412.8	417.093	1
295.292	363.58	330.992	350.813	365.7	345.054	364.967	358.079	418.883	372.188	1
381.849	371.517	343.645	379.016	343.784	347.608	348.261	383.918	371.436	398.565	1
314.041	276.786	328.153	338.717	302.357	337.499	330.825	320.313	364.422	339.522	0
374.057	296.207	355.384	345.661	320.796	306.04	335.069	367.936	396.072	421.276	1
314.15	337.081	341.029	350.413	271.982	289.454	327.239	346.595	297.339	312.662	0
349.88	291.991	389.674	303.579	372.891	384.076	355.571	375.94	370.417	424.725	1
317.852	350.396	319.41	337.546	321.94	333.029	324.583	334.896	309.385	350.315	0
339.711	302.884	372.674	362.906	337.252	327.437	349.594	381.807	396.687	421.315	1
314.053	354.734	345.595	331.072	334.556	351.22	340.608	344.762	381.747	388.154	1
299.363	367.341	323.404	302.887	336.43	329.921	306.3	323.202	283.732	255.209	0
335.253	345.759	336.344	339.516	312.971	376.687	326.775	330.109	353.38	293.604	0
353.786	303.11	270.124	296.881	324.049	331.758	327.989	308.09	318.525	365.282	0
344.211	311.967	341.168	299.683	302.015	299.744	274.051	356.152	351.352	302.673	0
295.251	309.517	344.698	327.241	315.951	347.865	292.26	293.472	320.477	329.432	0
323.482	337.723	340.077	346.09	325.101	367.576	389.997	364.945	373.544	416.035	1
320.565	300.181	308.637	316.055	345.863	309.625	319.187	315.928	350.358	269.136	0
330.873	330.811	335.316	356.743	345.826	371.14	408.943	390.908	380.232	378.433	1
341.639	337.101	329.864	305.614	339.463	317.092	320.499	319.18	308.549	289.868	0
318.989	336.017	330.961	278.15	324.761	296.932	279.735	302.261	362.534	322.308	0
312.171	334.15	312.807	287.755	288.178	316.544	295.755	306.739	321.341	323.663	0
336.297	341.638	286.688	336.06	323.987	352.915	324.766	301.31	268.231	294.222	0
293.627	336.469	386.616	316.897	301.944	287.701	335.217	386.427	378.669	401.054	1
318.879	313.537	317.997	271.094	309.852	385.287	379.731	373.362	405.196	357.82	1
368.763	309.767	364.841	341.704	380.255	379.308	333.885	426.315	340.784	407.043	1
320.02	336.943	351.515	332.549	357.362	412.277	404.284	420.959	400.22	378.987	1
339.173	304.79	287.329	285.57	306.142	332.819	359.152	317.607	343.36	289.007	0
336.117	303.66	295.368	261.611	317.096	316.226	310.003	343.138	319.692	337.43	0
334.521	309.227	283.318	344.64	381.882	299.79	320.408	351.176	266.075	271.326	0
346.504	405.702	401.268	345.717	336.218	305.523	274.908	317.529	324.51	322.475	0
339.482	340.432	284.453	340.09	336.62	302.317	329.682	331.483	333.95	338.285	0
330.399	358.657	320.19	368.462	312.319	376.509	356.366	379.675	373.6	396.448	1
339.301	365.712	345.965	372.947	397.095	319.328	328.359	406.985	379.313	415.177	1
332.479	337.692	349.912	353.74	306.599	346.363	353.474	302.697	344.497	424.318	1
327.455	342.301	348.886	308.988	295.203	339.84	318.867	321.455	351.089	366.202	0
336.98	353.955	334.362	309.158	345.358	334.711	315.901	335.021	325.103	366.132	0
316.214	350.622	359.879	384.147	310.107	329.658	364.839	302.02	338.171	344.307	1
351.289	354.156	331.795	331.795	367.608	384.7	401.59	410.643	416.542	399.612	1
340.36	296.169	325.201	329.248	347.972	342.94	351.14	332.719	349.175	360.24	1
300.812	323.032	350.452	345.804	368.854	314.513	341.716	331.493	386.53	375.117	1
273.713	308.841	333.95	350.88	354.464	303.284	373.661	393.927	359.958	431.887	1
347.253	344.893	343.939	356.072	336.963	371.02	377.898	325.422	366.521	429.655	1
343.484	288.214	339.754	340.238	332.9	303.528	291.437	343.033	330.377	323.091	0
361.347	350.159	338.359	366.477	397.072	358.989	388.268	339.04	418.234	382.781	1
264.86	269.778	284.958	333.818	307.399	311.595	292.793	367.516	313.883	299.595	0
322.504	372.866	327.557	327.929	339.697	346.301	306.454	329.029	277.125	332.006	0
298.608	352.297	306.958	304.013	337.157	353.359	324.489	293.37	346.357	300.919	0
372.105	325.454	322.339	274.965	274.55	338.973	313.683	300.255	306.788	308.04	0
337.379	354.432	322.709	382.847	336.392	366.877	347.339	420.284	369.583	429.16	1
315.958	311.551	305.781	315.173	309.057	272.432	313.135	327.371	300.957	303.707	0
297.645	373.305	321.247	354.732	313.503	406.771	360.548	404.537	406.927	400.122	1
341.651	306.452	305.584	314.818	339.238	295.079	293.41	312.641	313.3	337.459	0
280.262	289.686	287.381	317.786	309.562	360.605	338.673	319.341	288.662	323.972	0
303.99	373.955	321.454	341.357	364.306	352.731	338.561	418.203	300.466	414.967	1
304.378	381.523	361.041	319.155	313.57	299.29	358.895	279.359	298.086	308.91	0
328.297	319.956	329.228	337.318	319.577	346.145	335.935	394.196	398.488	389.615	1
313.915	338.182	337.456	285.745	318.722	338.476	354.193	355.81	403.43	440.563	1
349.918	334.036	370.485	313.603	328.804	308.486	303.918	295.211	300.736	287.529	0
333.356	271.067	349.566	306.486	280.081	333.438	350.993	327.379	330.219	299.804	0
349.245	312.421	327.485	328.176	356.721	386.893	410.566	431.44	353.789	377.709	1
339.911	318.209	373.219	298.478	332.783	326.013	391.957	427.527	406.048	446.803	1
353.803	341.415	306.318	325.196	386.156	320.06	369.451	348.613	400.605	369.861	1
353.121	333.184	311.368	311.233	269.448	319.734	375.247	327.786	294.086	328.468	0
356.13	325.772	312.397	294.34	321.774	294.426	311.599	309.463	318.803	331.777	0
356.266	306.68	328.589	344.751	369.79	329.801	361.045	353.653	351.321	399.254	1
316.699	341.497	354.468	332.93	399.617	323.833	322.339	418.177	356.097	394.517	1
325.87	320.97	359.05	328.955	379.981	329.209	316.144	379.278	423.356	393.163	1
297.814	360.885	301.653	331.432	324.195	330.572	352.256	374.878	390.911	374.195	1
324.191	300.954	344.273	384.385	365.82	348.813	376.603	376.09	400.991	404.203	1
336.151	339.683	353.57	316.062	335.899	321.659	307.782	317.413	335.289	301.099	0
321.07	344.874	346.729	377.373	343.474	396.181	336.651	373.049	393.528	370.398	1
333.805	366.897	345.199	322.603	271.468	316.684	300.555	380.462	321.954	329.502	0
372.91	329.084	299.904	314.249	360.321	323.926	324.518	311.456	281.42	302.053	0
325.367	351.955	326.815	346.484	321.787	324.771	351.976	394.653	389.657	409.611	1
331.263	286.456	282.056	345.702	319.304	315.941	329.584	317.289	325.384	331.841	0
340.653	340.763	303.051	343.731	318.199	342.184	363.274	398.455	397.757	408.651	1
274.932	344.888	270.762	332.006	356.264	304.728	381.78	376.617	412.535	415.476	1
272.225	328.56	328.546	330.735	322.855	317.008	252.042	359.171	296.615	301.775	0
336.223	313.576	291.623	361.69	312.242	300.418	285.74	311.755	359.294	335.891	0
359.419	316.719	299.312	327.299	291.378	342.296	296.113	304.275	269.63	295.917	0
288.051	323.365	335.809	339.798	351.331	356.994	345.553	363.761	363.111	379.142	1
290.088	336.309	292.454	277.032	287.356	333.803	374.021	305.406	340.876	360.809	0
346.312	313.817	282.43	310.989	328.969	366.42	342.71	326.383	344.894	306.983	0
344.853	316.576	289.894	314.755	298.607	312.049	356.032	357.732	301.177	310.529	0
345.863	284.097	384.426	310.944	330.153	302.135	294.179	348.687	320.975	325.842	0
336.833	337.393	351.344	342.735	290.905	313.317	278.886	334.715	368.13	359.974	0
324.548	316.665	341.957	353.252	313.647	318.185	347.707	332.378	277.495	299.47	0
323.325	355.261	337.866	349.418	300.933	328.144	361.38	303.612	337.032	352.219	0
307.991	303.149	307.3	312.186	298.828	304.105	332.672	362.254	280.997	313.119	0
333.546	286.951	353.758	364.303	330.459	343.201	343.793	365.949	355.866	437.222	1
329.749	310.847	309.213	329.794	342.839	338.158	363.92	294.478	315.445	268.732	0
286.125	278.545	384.358	306.655	370.918	347.246	358.067	352.996	400.871	395.506	1
326.667	344.428	346.698	272.692	323.945	348.84	373.706	390.601	400	388.583	1
330.762	344.392	344.55	333.214	342.13	323.999	359.609	354.222	322.341	339.796	0
351.82	347.658	344.671	350.365	317.286	335.672	347.6	308.817	287.598	336.666	0
308.038	345.428	360.799	348.022	339.607	350.872	353.831	330.62	391.78	433.314	1
350.587	331.506	332.486	325.607	305.463	323.346	348.553	318.583	337.867	318.468	0
258.39	338.518	328.774	338.419	334.449	275.031	322.615	368.948	343.544	316.184	0
334.955	309.225	323.979	332.592	375.28	380.206	368.849	334.109	391.034	424.674	1
339.797	318.263	329.695	327.879	339.026	344.215	331.169	333.994	329.289	291.041	0
323.867	317.813	294.52	340.988	361.954	378.612	356.732	356.707	435.328	453.455	1
334.361	342.966	354.215	326.987	340.004	343.456	304.498	346.848	385.863	387.492	1
346.301	386.751	329.356	411.7	396.014	387.049	304.559	354.316	344.433	406.648	1
298.079	284.197	316.2	333.31	364.044	355.276	350.313	377.528	349.789	409.715	1
311.585	345.801	285.949	321.145	334.415	293.486	282.646	305.044	313.448	354.326	0
313.967	323.513	392.724	323.653	386.649	354.371	346.06	391.208	387.43	397.723	1
322.505	340.407	345.726	296.387	357.252	344.918	301.11	327.979	296.869	351.126	0
337.111	319.748	323.854	335.143	411.478	376.125	376.186	386.676	455.614	414.561	1
303.041	347.088	318.275	376.831	372.076	350.164	350.156	330.814	409.303	426.99	1
345.823	333.347	356.435	320.248	342.796	324.419	325.435	317.366	431.419	337.376	1
317.714	342.384	302.585	340.13	293.747	322.484	358.548	329.467	351.345	321.658	0
373.888	299.266	322.504	283.021	361.16	336.708	355.85	313.594	331.395	352.922	0
312.584	316.976	302.291	280.104	327.275	326.077	335.747	344.502	297.876	326.635	0
309.672	285.028	314.495	366.74	345.217	346.354	340.565	352.571	397.709	423.889	1
325.413	332.311	310.046	345.576	341.402	323.736	376.002	378.555	445.534	416.403	1
299.173	341.634	376.738	350.333	371.378	338.417	369.161	363.058	360.144	423.454	1
322.326	342.807	323.98	344.391	338.303	350.297	347.976	338.675	370.12	409.502	1
300.88	297.931	293.361	295.319	317.164	328.739	323.918	286.939	358.598	344.252	0
323.932	319.97	334.415	323.011	325.938	357.027	351.721	370.653	373.33	395.888	1
345.905	260.311	318.453	357.478	370.902	312.468	410.282	369.563	338.885	387.203	1
299.582	329.787	338.795	278.895	354.609	284.359	297.683	311.233	341.322	333.932	0
371.132	335.156	287.171	315.919	318.576	320.689	378.989	335.651	383.842	396.612	1
366.75	281.799	326.707	307.358	314.7	276.224	341.292	325.467	347.717	335.713	0
333.143	292.047	313.805	264.705	295.096	331.977	340.655	355.188	330.622	329.139	0
344.154	344.45	353.398	328.432	375.992	378.6	352.117	352.834	382.334	421.131	1
327.453	242.363	279.554	298.59	321.118	318.541	316.898	346.238	322.966	342.305	0
361.416	321.805	348.88	340.016	331.154	364.762	336.442	397.435	422.103	456.827	1
303.82	329.708	347.16	309.505	339.332	312.747	352.861	377.337	393.906	421.573	1
357.117	328.615	338.978	364.606	343.619	331.86	345.896	352.036	351.409	438.611	1
335.501	327.128	295.518	325.58	317.427	371.054	349.154	384.526	381.95	383.045	1
314.175	329.842	347.031	346.368	368.759	353.336	389.251	365.433	375.167	425.659	1
326.127	309.634	330.924	345.423	388.853	339.753	348.342	377.272	388.229	400.681	1
335.635	309.393	303.439	302.541	277.517	313.722	350.19	280.444	275.85	319.39	0
330.922	309.09	323.083	330.64	330.242	332.238	312.579	257.527	326.38	296.494	0
306.609	315.501	346.604	403.155	319.675	401.592	374.167	344.793	406.716	407.259	1
315.932	333.427	326.692	311.603	346.944	309.972	335.58	290.711	315.116	327.243	0
351.777	351.476	305.754	325.935	359.145	324.224	320.797	355.894	342.567	303.377	0
342.735	287.414	345.845	310.279	302.356	301.421	266.121	317.616	290.855	277.52	0
333.359	337.06	326.748	332.532	334.584	344.895	333.808	332.758	350.176	416.749	1
310.197	304.964	286.664	334.523	364.245	393.519	362.439	357.223	390.44	374.898	1
321.343	344.898	373.843	354.964	398.32	332.778	365.524	365.872	388.263	367.006	1
310.785	313.466	320.224	352.784	310.41	319.865	278.335	324.707	322.043	303.632	0
291.432	342.194	296.668	322.727	323.009	338.175	338.697	285.714	352.648	334.506	0
316.142	358.119	363.069	345.863	373.37	355.044	397.835	406.096	345.883	426.312	1
318.378	317.866	351.07	337.346	348.022	383.794	346.259	377.734	406.82	364.247	1
336.955	333.505	314.242	364.98	386.075	365.644	384.21	372.117	372.046	405.981	1
273.634	286.789	334.556	315.927	319.23	279.469	323.175	324.567	336.067	282.743	0
358.284	353.634	329.821	346.865	290.842	340.847	343.113	293.964	323.517	392.311	0
299.916	282.825	333.91	312.92	306.078	348.158	372.514	436.126	370.096	403.186	1
323.165	367.371	339.002	374.325	356.633	373.004	312.951	349.422	344.254	353.509	1
304.284	360.193	384.457	359.075	323.028	339.548	380.19	372.523	414.563	369.933	1
290.276	341.65	311.495	313.064	310.455	293.697	302.079	316.985	374.883	310.472	0
353.492	351.548	345.899	291.189	341.562	368.666	309.075	358.555	419.683	401.427	1
324.043	337.159	283.527	282.571	332.354	310.925	273.826	308.538	311.005	298.376	0
309.186	367.535	323.104	287.015	346.042	374.548	306.577	425.225	375.151	374.864	1
353.594	331.065	319.861	276.909	300.677	320.552	269.449	293.337	323.782	288.835	0
323	381.75	336.965	302.809	321.228	349.358	365.757	337.32	300.317	337.343	0
314.488	322.453	304.85	335.037	318.718	353.689	338.863	325.726	353.685	341.967	0
326.824	323.497	336.838	368.872	348.648	320.502	352.336	347.311	375.715	361.579	1
314.957	366.134	304.326	353.24	350.02	318.921	361.42	343.852	408.861	417.475	1
307.398	328.738	351.528	339.193	308.74	272.364	301.383	328.922	293.155	319.869	0
364.773	334.416	337.935	334.08	307.527	324.959	333.098	349.992	254.949	298.396	0
333.22	349.935	296.086	330.398	272.415	323.342	322.433	351.875	301.412	333.798	0
331.391	328.17	322.816	322.41	313.61	339.16	333.961	369.377	430.679	391.194	1
329.95	330.126	332.023	307.505	400.771	312.454	356.776	360.077	386.052	356.002	1
355.968	337.068	363.482	353.254	306.158	313.527	351.552	309.447	318.098	308.642	0
307.304	344.128	363.265	344.094	285.269	318.269	327.957	321.843	306.619	275.581	0
310.443	286.745	334.762	298.211	313.935	351.615	344.325	311.674	329.265	303.232	0
379.378	345.984	315.808	340.003	371.576	347.184	353.78	393.298	428.031	427.319	1
318.425	315.431	315.202	317.45	345.715	307.981	356.662	326.784	375.817	371.844	1
301.061	301.052	308.345	315.097	296.497	313.517	345.128	323.644	307.375	327.727	0
370.26	321.451	324.422	359.877	289.518	341.581	312.225	326.274	335.246	314.745	0
332.955	348.418	359.955	333.526	318.913	363.809	397.381	352.717	398.793	444.236	1
296.605	299.739	288.864	315.747	365.609	325.912	361.187	297.282	307.364	363.875	0
344.908	325.95	321.61	348.222	336.446	339.026	356.333	352.53	326.062	285.864	0
340.038	336.656	320.423	344.196	383.144	361.557	352.148	373.756	334.206	354.211	1
334.444	345	312.681	301.486	340.164	330.358	309.269	274.647	372.834	371.112	0
313.963	305.446	323.901	344.655	306.343	355.18	316.8	365.735	355.208	439.3	1
324.702	317.564	289.179	329.611	376.492	363.607	327.47	398.463	379.711	423.321	1
371.776	327.742	319.804	347.506	361.06	331.853	368.946	333.92	363.4	380.982	1
296.944	277.537	300.173	357.794	333.194	292.491	353.715	298.606	319.075	302.246	0
310.755	313.22	390.021	286.338	373.281	339.162	375.886	400.748	339.957	423.344	1
327.718	340.835	346.749	331.991	365.8	360.53	396.349	412.054	369.169	391.803	1
319.977	325.355	360.716	291.601	313.778	299.968	355.343	288.366	306.814	321.529	0
321.48	324.176	304.589	304.263	350.972	371.249	375.393	370.713	365.103	348.943	1
326.15	325.584	340.706	328.613	284.556	339.652	292.578	307.787	301.044	335.636	0
297.499	285.405	298	287.814	295.998	348.63	314.042	291.984	348.723	334.188	0
302.47	298.955	303.504	307.348	332.207	341.763	268.35	307.267	282.408	349.445	0
343.611	342.066	359.63	359.527	351.029	330.935	402.416	340.954	380.672	389.115	1
366.708	295.34	345.605	340.427	328.226	357.042	351.351	334.722	359.715	370.408	1
295.102	280.688	293.264	335.313	341.795	283.937	328.801	308.46	296.323	327.073	0
269.471	311.266	300.295	292.137	321.095	352.936	351.153	434.312	378.469	372.564	1
316.822	290.051	310.364	311.648	373.026	336.963	289.894	283.231	301.711	328.501	0
288.52	364.307	351.572	363.683	365.27	294.051	391.945	368.691	365.329	385.997	1
377.311	318.393	295.457	329.587	315.909	321.187	349.532	327.096	356.642	396.849	1
319.17	310.848	337.688	296.997	331.459	357.982	362.224	306.72	332.653	295.207	0
306.101	284.505	349.311	342.087	372.329	360.512	378.691	342.063	409.803	399.522	1
315.255	326.998	310.486	298.574	325.298	313.135	310.135	329.162	307.932	311.728	0
296.99	386.28	329.229	384.157	350.28	353.711	326.958	339.555	381.728	381.055	1
330.748	311.379	293.832	301.08	302.837	285.846	358.573	299.395	289.206	320.428	0
326.155	352.551	311.119	343.324	279.048	309.722	324.351	258.82	325.681	304.223	0
310.47	323.06	297.79	311.921	382.609	407.587	381.771	349.32	394.125	383.555	1
337.309	358.574	317.564	332.996	336.191	388.757	347.617	371.398	401.934	387.047	1
306.248	342.12	317.18	340.776	285.54	317.535	288.55	319.666	290.298	328.138	0
341.693	336.572	321.176	278.112	308.649	269.629	310.511	342.305	331.984	381.39	0
305.665	333.561	320.909	315.435	329.001	346.443	435.11	355.362	363.149	377.94	1
257.902	317.834	345.207	258.917	339.499	351.639	324.408	270.424	320.507	334.276	0
359.477	301.239	363.488	293.019	346.873	361.059	391.299	342.314	389.292	441.783	1
314.589	359.212	352.109	369.411	333.061	353.516	389.888	339.799	400.787	415.068	1
300.761	289.723	300.433	359.646	330.992	322.294	354.96	367.688	343.102	401.154	1
306.46	302.328	357.947	345.998	331.001	327.89	297.04	302.763	339.866	321.524	0
303.097	307.486	259.637	333.236	346.748	333.584	289.6	288.524	342.06	303.846	0
304.986	318.691	318.059	373.812	367.225	357.377	396.73	342.905	332.518	413.904	1
348.587	345.851	300.949	339.005	378.34	349.435	417.623	372.804	376.473	360.637	1
308.98	327.214	338.094	349.195	357.132	393.014	380.407	354.463	455.76	383.304	1
303.802	328.223	315.5	336.449	341.197	316.728	371.013	382.916	378.025	386.554	1
306.361	336.723	341.957	328.927	361.324	358.993	384.449	369.567	386.675	419.635	1
304.264	331.619	316.204	330.994	298.852	340.195	259.101	302.483	374.752	361.88	0
312.281	347.484	379.694	336.553	343.977	347.593	395.643	362.599	393.291	369.274	1
296.289	398.973	326.316	299.461	314.927	352.268	320.397	280.485	340.368	314.975	0
293.027	361.816	348.095	286.743	325.77	339.76	300.788	330.275	316.942	314.605	0
318.976	325.068	355.934	314.193	302.536	330.183	342.913	310.282	287.529	276.641	0
299.587	327.787	344.281	322.433	354.416	332.131	328.806	342.845	402.164	386.987	1
316.061	349.979	362.403	339.378	351.677	330.534	346.667	358.916	399.52	392.7	1
313.266	333.434	339.248	282.581	339.755	332.794	415.984	401.095	378.901	382.401	1
327.765	354.801	328.147	371.2	333.293	321.256	392.574	397.806	368.269	382.094	1
360.348	333.606	310.692	332.859	376.949	332.496	392.586	366.126	354.869	372.699	1
291.451	364.135	332.558	351.36	381.979	319.746	372.416	332.124	326.309	440.382	1
339.354	312.013	348.877	317.003	355.629	427.444	383.84	357.099	376.814	353.335	1
303.922	329.299	327.751	321.419	302.153	301.682	320.11	309.407	309.178	333.459	0
351.577	305.22	329.376	332.67	313.816	314.048	319.504	300.886	357.255	320.13	0
274.846	333.199	341.542	338.855	285.271	365.335	312.285	327.333	304.335	318.769	0
322.99	341.679	337.632	365.738	348.342	276.431	346.35	403.17	415.26	461.914	1
348.561	341.065	347.503	346.282	333.439	286.105	325.214	325.834	369.517	323.98	1
291.214	329.579	322.508	327.453	367.229	345.755	344.079	338.747	386.988	409.466	1
356.935	317.25	338.369	352.458	346.867	361.508	331.343	388.837	369.361	394.818	1
257.43	342.456	360.58	290.76	314.344	301.228	269.242	285.636	318.885	320.532	0
370.674	313.565	314.588	353.765	360.636	351.064	360.798	350.934	420.48	406.817	1
276.047	361.089	321.745	342.821	350.057	304.557	403.277	379.697	404.767	396.054	1
346.914	318.341	292.35	334.374	300.469	304.448	306.074	348.227	323.574	291.917	0
317.434	276.418	304.317	339.832	296.16	338.74	345.749	350.809	355.675	426.53	1
313.132	335.964	332.441	398.992	284.613	339.952	347.711	337.305	325.225	335.765	0
343.731	311.558	321.614	317.965	282.74	361.095	268.143	321.097	301.051	338.749	0
300.924	283.48	300.451	335.283	311.074	249.526	356.591	311.473	345.071	347.428	0
283.694	303.361	287.455	308.072	282.433	353.451	324.32	333.573	335.213	362.647	0
344.44	337.285	343.459	346.191	337.31	304.321	365.911	417.293	348.402	431.721	1
326.634	347.815	347.71	323.252	323.442	306.264	324.802	275.269	333.309	378.285	0
277.9	352.082	321.407	282.264	292.206	325.061	344.314	300.451	291.505	303.135	0
356.703	316.973	335.834	296.059	327.114	325.928	308.444	310.903	336.73	342.909	0
335.324	371.314	311.089	315.533	314.833	315.977	349.157	346.208	423.48	354.045	0
302.09	311.72	317.712	308.731	274.169	320.604	295.12	327.609	256.498	323.637	0
301.621	328.444	342.067	316.208	315.598	339.759	312.073	317.611	327.416	410.318	1
331.4	336.085	315.185	278.944	353.124	349.473	331.435	268.461	337.375	328.513	0
296.262	312.312	308.923	347.265	377.245	288.976	315.192	314.614	274.792	324.438	0
336.683	301.603	341.948	310.65	304.335	319.603	294.318	309.75	306.927	312.842	0
317.311	357.476	357.891	365.795	346.768	314.779	377.85	381.299	354.01	458.436	1
355.6	313.175	306.57	341.523	314.075	363.08	366.43	323.069	382.744	304.879	0
341.119	321.902	356.226	348.398	328.191	339.665	336.044	376.81	376.701	426.033	1
351.728	283.919	353.56	307.776	409.164	353.008	363.109	347.643	372.414	401.411	1
290.393	330.931	330.829	298.666	363.756	320.614	357.026	302.367	360.537	326.518	0
379.172	333.37	338.209	365.46	364.613	349.578	368.757	392.192	384.033	368.735	1
359.784	285.794	368.128	344.775	359.177	378.455	315.175	426.667	379.821	329.931	1
318.636	327.876	295.308	329.234	307.094	326.617	360.49	335.975	355.522	349.808	0
299.653	329.326	350.41	355.138	328.847	358.315	360.5	337.137	356.412	386.931	1
353.089	341.575	336.879	345.717	381.016	359.444	389.272	369.736	321.285	390.58	1
281.945	302.966	299.751	314.227	331.641	334.33	346.479	345.514	308.979	358.826	0
295.814	287.455	352.784	313.352	345.615	307.01	356.143	328.785	296.106	340.185	0
333.737	314.283	322.226	360.705	353.549	381.174	368.657	413.066	373.31	404.761	1
348.261	315.948	309.194	408.999	317.191	288.366	352.03	345.214	437.967	416.139	1
282.921	315.454	365.249	307.967	324.245	366.168	369.285	393.467	411.69	390.166	1
316.586	326.562	283.233	329.412	312.515	282.633	327.052	261.407	329.728	345.725	0
312.718	335.007	304.586	358.64	372.012	351.191	345.311	428.417	332.142	444.94	1
264.606	345.105	337.067	341.218	325.684	307.041	332.931	381.53	385.634	418.65	1
343.288	311.026	374.809	363.774	335.108	354.554	377.858	351.716	327.413	413.699	1
343.792	331.403	351.154	342.843	328.794	304.513	348.154	380.798	354.376	368.827	1
265.645	306.062	350.695	328.581	268.276	342.455	322.26	346.628	275.817	342.915	0
333.411	259.618	328.058	320.143	321.611	341.782	309.827	309.627	324.934	355.269	0
360.416	338.132	330.599	356.425	325.74	302.672	310.59	336.886	369.684	337.893	0
312.656	280.869	301.201	302.264	292.737	306.681	321.439	295.45	312.444	342.093	0
332.662	302.098	316.814	262.346	328.044	269.254	300.941	353.131	362.283	359.543	0
321.064	317.534	339.644	320.288	346.226	329.492	326.861	308.068	331.533	342.636	0
378.388	318.132	354.747	263.929	412.508	319.677	340.366	360.913	393.007	367.541	1
332.877	324.627	287.753	348.957	319.395	370.189	353.567	394.346	405.286	408.433	1
297.257	316.373	317.048	309.182	309.585	305.931	333.637	356.848	348.058	286.781	0
315.976	337.129	295.508	319.202	343.221	317.502	346.808	331.745	302.969	357.344	0
294.285	261.39	317.182	325.666	332.484	331.839	331.417	300.566	292.018	328.313	0
313.989	346.945	304.562	255.85	310.191	324.541	348.239	311.806	319.662	333.249	0
333.889	305.318	322.651	352.982	307.215	358.79	318.947	305.393	337.329	294.643	0
335.968	344.691	303.343	339.813	294.044	334.064	298.317	298.186	346.357	309.677	0
282.022	324.241	289.848	335.926	280.187	330.698	350.301	360.878	386.301	362.989	1
410.581	350.007	343.404	320.352	272.855	298.281	304.796	326.39	299.563	325.578	0
334.045	342.605	298.348	372.465	344.305	332.687	347.285	397.419	383.863	396.43	1
325.154	406.237	318.166	304.251	340.355	301.613	304.279	313.759	316.722	325.552	0
311.54	312.772	312.385	354.963	380.261	304.626	321.842	330.946	353.866	324.765	0
331.234	286.288	326.212	309.432	277.059	304.447	312.535	317.444	304.232	337.086	0
341.139	336.099	299.81	294.748	313.538	316.811	321.618	357.967	356.172	301.56	0
335.949	331.501	311.361	303.571	327.102	336.084	336.702	282.264	308.647	331.771	0
306.865	360.894	329.41	310.836	349.633	325.067	366.289	364.89	410.101	357.821	1
319.851	333.828	290.923	332.965	354.373	320.91	274.339	310.523	362.336	301.111	0
331.551	324.039	357.119	331.43	306.623	340.405	326.53	416.051	404.277	417.643	1
275.267	368.507	325.132	351.984	344.125	364.579	354.013	350.996	404.334	444.67	1
349.565	358.423	312.235	359.986	356.145	388.267	391.635	370.145	401.387	422.857	1
321.731	343.584	332.522	352.339	304.315	306.594	311.142	315.163	324.144	302.116	0
303.525	295.882	293.726	334.003	332.314	299.007	270.385	285.551	320.498	338.697	0
315.376	302.012	270.657	329.553	286.572	253.334	350.435	317.975	330.191	290.923	0
347.397	314.015	328.168	310.124	375.026	341.08	398.09	362.21	380.623	366.633	1
328.159	363.49	343.044	303.572	320.156	330.442	349.983	376.599	389.333	380.161	1
272.588	316.04	343.03	323.657	355.213	313.501	324.9	308.63	313.171	337.457	0
332.9	307.517	294.308	325.498	337.792	345.124	382.719	348.097	332.182	334.414	0
284.627	333.231	296.676	335.293	331.549	347.223	405.474	405.422	442.827	387.513	1
334.854	299.217	338.112	316.648	340.207	331.24	345.251	418.239	443.244	383.749	1
280.029	300.272	291.072	331.712	352.524	310.493	335.377	301.239	308.648	352.337	0
302.368	354.89	315.966	366.539	369.735	389.353	372.689	393.006	370.88	354.607	1
333.335	360.967	377.778	338.12	322.762	332.348	413.611	317.063	390.075	390.354	1
360.061	275.608	358.352	312.079	313.856	310.695	296.646	337.755	311.388	329.665	0
364.046	301.806	310.129	335.26	295.132	368.425	343.796	360.813	366.71	462.006	1
324.114	321.171	338.674	289.895	311.23	274.054	326.685	343.722	330.333	298.82	0
332.303	278.779	297.468	308.709	326.713	314.291	316	307.782	366.308	328.106	0
353.868	275.991	351.889	295.127	339.47	315.608	366.728	351.187	370.54	453.937	1
352.264	312.585	325.408	374.288	358.442	364.27	392.956	353.643	378.862	412.67	1
297.04	288.092	280.871	334.877	308.801	293.277	314.944	276.017	289.053	327.903	0
328.682	313.686	331.529	351.25	378.735	385.679	348.221	365.504	391.161	451.838	1
300.765	308.021	355.048	327.587	388.993	366.573	369.377	431.547	372.175	411.817	1
293.134	359.908	386.41	348.459	285.822	404.142	324.055	333.864	358.069	392.038	1
342.378	337.322	298.583	296.723	362.55	338.341	292.141	312.916	317.146	336.134	0
327.532	362.566	298.716	372.667	337.181	356.9	314.402	300.425	333.626	332.057	0
297.446	332.649	300.53	285.421	331.6	324.36	332.536	282.461	303.64	325.056	0
335.841	340.248	314.528	318.264	330.481	353.904	374.059	430.762	336.018	431.115	1
311.231	311.493	334.627	326.176	338.121	317.977	334.819	317.532	365.348	302.168	0
321.786	339.459	322.286	344.135	327.492	354.584	314.529	276.278	339.969	310.888	0
320.747	348.182	275.519	310.206	323.183	338.55	379.109	332.153	380.073	420.006	1
371.22	336.042	379.175	388.51	332.309	341.122	377.478	348.897	334.315	408.806	1
310.078	346.065	324.553	315.111	305.477	310.812	320.752	327.693	302.238	294.808	0
304.423	278.005	315.656	341.902	365.808	333.072	328.502	331.708	322.733	299.446	0
324.655	341.264	309.663	295.748	328.268	283.662	293.615	279.39	321.493	328.275	0
336.189	325.429	337.714	335.611	310.483	366.048	382.25	378.062	394.366	412.635	1
332.529	354.833	277.227	281.245	336.586	348.658	327.999	289.706	305.521	345.644	0
331.449	270.842	325.723	316.958	339.19	316.765	293.797	312.392	316.897	282.133	0
342.805	319.609	306.455	295.032	369.775	388.494	367.836	353.591	398.101	402.048	1
322.968	290.287	301.73	345.999	306.1	273.322	334.235	334.582	333.108	340.929	0
341.54	309.727	343.12	334.629	398.309	348.733	372.208	384.067	368.835	437.098	1
309.019	346.999	354.21	356.746	372.136	354.019	357.22	340.275	386.614	417.89	1
338.807	347.75	316.65	292.658	309.411	299.994	319.555	278.494	303.313	305.044	0
303.37	305.264	276.658	353.48	273.343	340.979	291.07	321.34	314.142	339.925	0
292.798	297.331	353.297	354.809	349.558	306.421	382.164	406.162	388.419	395.084	1
332.395	332.464	351.007	319.606	334.823	317.482	315.271	360.386	410.035	387.491	1
310.765	344.622	351.115	325.645	322.078	271.875	318.525	395.881	444.132	413.127	1
357.692	337.548	313.758	340.295	347.185	354.807	387.299	374.335	387.383	445.22	1
325.691	359.561	277.058	322.808	300.433	341.049	327.998	289.511	335.489	340.245	0
320.992	356.218	375.765	365.356	383.656	339.569	385.54	414.84	418.536	456.645	1
326.07	349.438	320.286	335.767	297.701	324.511	334.508	321.038	308.595	345.17	0
320.68	317.453	255.887	312.763	335.983	337.868	268.926	313.102	340.727	303.985	0
355.648	340.584	315.492	318.856	303.82	308.912	335.763	322.081	323.811	341.912	0
331.841	298.851	333.606	390.526	339.173	319.391	365.745	357.756	409.092	437.676	1
316.922	294.709	323.964	378.143	353.045	333.91	343.143	356.907	409.925	400.794	1
287.281	368.613	293.961	269.57	333.23	372.083	359.388	363.072	379.218	412.46	1
305.421	354.435	327.76	321.364	314.109	323.276	349.529	387.219	351.021	447.664	1
309.223	346.587	320.556	327.136	346.972	275.063	349.314	307.081	276.47	313.189	0
346.175	313.154	320.86	344.07	308.065	376.617	285.391	359.434	365.833	422.413	1
366.939	307.984	320.088	302.419	352.26	295.835	283.8	312.101	372.044	313.245	0
322.46	345.425	295.131	301.727	248.581	354.239	401.127	377.63	387.521	426.593	1
349.051	360.608	306.474	333.755	294.17	346.641	338.719	383.122	397.394	430.61	1
331.065	299.076	355.54	323.899	327.97	336.12	334.373	360.031	416.402	423.925	1
241.288	304.129	328.904	330.415	327.631	292.953	317.57	301.654	350.414	355.234	0
297.649	355.457	339.546	310.239	335.985	318.204	335.301	302.38	326.197	302.758	0
349.906	304.585	352.663	315.538	374.191	354.393	356.193	335.79	349.678	393.531	1
353.357	329.992	359.095	325.284	350.579	313.033	336.874	390.941	399.799	437.514	1
350.949	362.436	378.027	360.496	341.219	315.212	341.534	346.885	366.993	445.81	1
322.251	330.55	321.111	367.398	336.35	386.324	341.425	336.24	402.012	459.123	1
374.045	368.842	327.675	344.043	321.368	347.762	382.715	382.56	353.449	439.218	1
305.638	358.276	349.65	354.98	343.713	341.785	321.636	367.163	364.45	377.737	1
334.848	324.315	290.118	274.544	369.772	339.833	379.029	378.725	367.35	425.824	1
329.621	338.717	290.741	347.191	275.924	307.634	335.47	308.364	331.787	334.335	0
331.247	357.16	331.245	312.947	361.982	372.437	337.898	412.971	350.353	373.628	1
310.253	349.794	355.104	298.962	302.954	329.615	344.396	385.006	328.53	340.437	0
326.689	299.642	349.684	355.922	330.19	354.896	306.544	286.024	287.388	330.289	0
344.238	348.639	291.006	326.091	339.32	394.822	365.631	325.036	433.036	415.738	1
298.64	375.446	315.4	295.425	285.769	312.081	321.227	310.352	301.989	334.359	0
336.053	280.564	344.287	293.932	298.466	345.616	363.644	309.348	325.356	289.7	0
329.217	319.134	303.074	325.235	386.13	345.354	376.407	373.458	343.881	347.318	1
316.211	336.472	323.717	303.607	299.345	294.548	345.613	305.879	295.482	315.577	0
289.743	321.54	300.446	303.689	366.763	352.439	314.349	289.539	296.164	376.013	0
348.596	300.527	301.284	274.758	281.36	326.817	317.78	339.466	307.021	331.549	0
315.342	322.232	321.877	315.677	367.435	351.335	306.873	340.937	351.471	296.388	0
323.023	317.376	324.967	295.876	297.756	328.775	314.979	309.483	276.664	325.311	0
329.44	354.053	316.388	322.994	323.217	302.656	362.114	379.788	359.8	370.79	1
248.453	262.649	346.277	301.824	318.379	349.807	358.536	320.766	336.632	324.773	0
334.387	335.823	309.811	305.609	283.211	306.419	304.86	310.464	361.705	328.942	0
349.446	341.915	345.165	324.146	329.227	346.859	322.247	280.528	324.323	296.178	0
348.664	310.294	319.994	321.834	283.83	349.547	316.273	340.266	326.868	348.565	0
313.447	300.813	366.309	365.378	367.85	301.652	311.19	415.935	386.277	416.617	1
313.273	387.845	290.787	310.302	295.55	370.176	337.881	289.203	328.136	287.397	0
302.026	338.936	318.178	312.754	320.104	355.224	382.22	368.615	345.157	376.771	1
362.877	297.823	354.752	328.459	325.684	378.725	364.268	380.301	393.916	407.098	1
315.936	376.786	328.175	350.418	396.549	350.716	370.375	365.137	429.666	408.309	1
329.325	364.352	356.079	334.17	345.337	326.189	380.184	347.151	393.789	365.257	1
330.339	313.121	288.122	352.593	357.726	328.775	329.715	328.256	284.774	323.361	0
297.994	317.417	298.067	311.699	344.373	297.128	330.804	314.965	325.425	309.4	0
279.769	334.377	372.526	344.426	335.529	349.198	275.356	364.319	369.945	388.291	1
334.995	302.446	307.671	337.926	311.934	337.727	325.959	312.24	317.102	294.968	0
339.871	314.334	292.123	326.428	379.283	369.164	348.033	342.576	352.468	372.337	1
301.305	330.914	341.663	335.383	295.197	306.356	371.951	360.1	350.311	474.748	1
326.404	387.909	311.399	362.556	359.702	368.873	357.828	423.073	416.553	353.059	1
324.774	352.994	325.672	363.012	297.11	308.342	313.33	331.964	330.446	343.747	0
365.087	354.1	292.709	316.653	292.924	404.253	350.758	368.288	330.719	376.401	1
282.403	288.618	330.877	281.506	257.465	332.64	289.662	307.244	307.717	351.342	0
268.062	304.497	321.642	310.431	302.235	322.902	256.106	266.928	314.105	275.046	0
327.086	321.791	340.311	315.929	347.488	340.693	325.475	369.021	317.501	332.499	0
296.257	309.1	327.746	336.636	340.345	338.345	336.124	326.373	335.309	424.574	1
338.128	334.529	348.307	311.387	351.956	352.2	383.59	353.154	439.525	433.566	1
345.979	347.087	358.642	339.71	370.136	335.142	316.075	341.132	428.11	420.412	1
323.117	374.113	334.713	331.626	330.207	339.831	357.016	311.379	409.748	395.187	1
334.216	292.897	293.734	310.893	282.915	291.147	323.756	287.195	279.852	355.864	0
328.274	367.45	380.358	326.308	400.715	305.836	315.147	353.737	368.222	416.206	1
337.658	283.221	334.812	347.252	294.24	306.002	345.266	375.55	311.222	311.798	0
297.539	289.126	385.79	351.264	353.999	361.351	337.765	386.237	419.515	349.888	1
337.976	332.458	346.559	310.534	359.021	357.391	350.184	384.9	367.961	385.685	1
288.28	312.057	385.604	401.864	343.598	308.901	360.428	390.748	460.851	453.893	1
300.576	367.682	324.797	335.401	321.598	370.28	334.162	391.803	353.996	409.021	1
311.252	306.367	332.607	326.788	330.314	377.87	396.895	360.523	441.084	426.661	1
343.68	336.893	354.105	328.638	329.19	311.925	306.116	336.313	324.738	319.084	0
336.739	327.209	275.506	301.136	269.376	337.324	331.802	323.87	332.256	303.114	0
344.445	331.3	365.805	338.948	329.291	377.148	369.208	338.79	351.142	377.693	1
315.478	324.878	354.164	339.051	306.43	315.342	333.537	310.425	348.468	328.898	0
370.568	280.158	301.018	341.141	352.856	290.351	340.681	340.363	353.641	339.553	0
338.685	296.559	336.286	301.303	286.525	308.955	321.271	349.937	314.429	323.088	0
311.581	301.735	289.819	291.991	311.455	303.518	356.934	301.896	320.66	310.551	0
348.932	315.798	360.357	398.27	335.797	330.327	326.091	403.852	400.895	426.54	1
305.644	316.47	312.536	340.55	337.724	382.527	346.304	394.015	353.687	459.98	1
316.115	319.971	326.656	374.855	359.996	352.229	331.792	321.442	438.195	395.877	1
297.076	342.375	260.294	330.648	324.641	332.67	311.647	258.941	295.642	388.686	0
342.255	267.883	327.558	285.714	377.065	378.303	402.336	430.059	386.243	384.016	1
325.401	305.911	337.251	303.94	352.611	369.147	379.255	396.823	399.679	427.682	1
281.999	303.59	314.896	355.941	308.114	350.775	374.488	361.007	404.066	420.121	1
293.36	318.661	362.033	336.148	338.46	332.439	393.323	393.144	409.988	406.571	1
334.136	360.31	323.795	317.084	338.051	311.331	301.725	263.74	314.714	323.869	0
324.502	369.37	360.549	330.884	348	311.688	335.847	381.105	359.56	394.09	1
292.774	338.582	334.031	281.996	298.188	305.962	253.007	287.916	300.084	333.939	0
349.504	329.278	301.046	420.923	352.139	394.041	436.5	406.848	380.47	336.827	1
377.631	395.779	358.803	306.548	340.069	413.908	360.935	368.854	354.366	410.997	1
376.18	332.299	401.339	388.729	322.367	398.203	374.079	344.052	421.867	429.814	1
380.915	352.741	363.044	332.418	309.685	350.13	285.085	331.598	301.717	320.772	0
322.38	266.626	296.922	395.762	355.124	367.391	324.351	358.909	323.391	350.702	1
288.353	299.899	351.017	370.582	299.964	327.401	315.817	290.155	294.049	272.374	0
301.02	309.683	333.46	319.516	356.408	297.987	357.637	311.579	316.323	308.582	0
363.612	329.049	334.214	344.14	343.407	315.207	332.005	383.346	375.452	406.076	1
327.945	368.536	353.936	361.754	370.065	378.494	338.528	443.045	379.244	401.666	1
324.855	335.643	341.902	329.07	256.016	317.277	315.801	331.014	312.392	323.658	0
332.939	356.611	321.165	384.206	323.611	345.859	320.421	354.81	425.808	419.962	1
266.613	306.304	370.323	325.45	269.861	338.006	369.607	318.946	316.203	335.337	0
307.732	335.466	348.115	353.439	370.931	348.108	341.378	371.874	329.182	398.286	1
333.096	330.321	321.993	303.603	329.263	326.457	324.424	335.767	315.696	289.833	0
314.107	297.929	309.503	369.164	372.549	376.263	390.947	372.871	392.499	428.131	1
333.716	345.323	305.561	300.587	351.474	333.839	362.671	345.246	384.627	408.382	1
326.597	320.561	325.991	359.395	280.176	302.236	300.293	360.091	354.021	338.294	0
329.118	303.21	358.994	305.084	330.017	371.722	364.847	314.927	339.538	363.513	0
346.099	352.023	320.037	286.774	301.214	360.087	321.865	341.414	293.744	274.09	0
356.815	349.488	327.791	346.489	317.295	273.56	316.809	302.847	352.003	328.807	0
327.092	308.913	355.229	310.706	299.877	314.475	347.373	305.656	317.584	282.61	0
334.496	334.207	336.921	422.393	375.547	400.954	410.123	365.316	372.936	352.874	1
328.229	323.891	289.809	311.643	363.976	312.341	296.638	313.535	328.52	310.155	0
352.794	313.612	317.018	294.22	377.939	350.884	355.734	378.991	348.154	376.105	1
310.417	340.509	365.661	343.785	350.916	340.441	368.688	389.677	360.213	438.327	1
374.044	325.193	423.537	333.975	327.194	419.229	362.142	366.177	392.06	373.536	1
349.119	350.901	332.292	350.571	386.911	336.626	344.593	312.325	350.598	291.251	0
383.229	328.057	325.554	369.501	338.228	362.92	378.559	348.15	376.845	465.897	1
334.753	323.212	352.785	287.81	350.885	266.162	287.681	309.062	317.815	278.291	0
299.24	307.899	314.487	337.94	345.429	337.395	360.235	354.573	393.022	454.171	1
315.916	309.073	311.979	348.427	306.044	324.867	335.758	293.578	281.477	339.695	0
348.896	328.1	309.584	308.723	307.17	292.037	389.814	261.916	326.982	320.145	0
346.232	322.883	334.86	364.761	317.218	305.362	283.49	341.696	306.995	356.342	0
317.124	299.935	353.095	329.971	364.566	306.398	372.569	346.756	340.014	397.72	1
310.345	295.526	397.379	305.982	302.028	332.105	292.609	303.005	281.091	314.914	0
301.691	310.227	305.455	324.297	303.313	326.905	298.407	334.932	315.794	267.885	0
336.744	372.659	355.49	398.395	354.231	367.32	375.146	390.105	412.848	438.672	1
344.559	298.502	318.751	366.985	290.631	328.361	284.827	324.401	327.819	315.374	0
359.501	326.204	343.951	347.085	373.488	388.712	385.384	374.537	360.764	364.765	1
318.266	343.794	277.337	313.419	269.268	330.872	320.743	328.352	309.141	272.667	0
355.676	348.654	314.918	334.371	341.004	381.614	399.45	342.57	356.87	409.257	1
285.968	317.994	351.411	336.081	316.995	310.271	291.506	342.865	341.727	315.795	0
373.794	286.957	328.782	339.208	311.881	345.78	385.913	351.484	323.986	373.099	1
316.086	339.613	321.061	358.468	301.928	399.783	356.424	369.674	344.455	405.092	1
383.491	364.972	335.308	356.464	352.804	365.65	303.688	347.125	379.023	425.07	1
293.343	368.889	340.661	341.858	337.669	435.086	343.114	369.559	403.889	446.735	1
326.65	286.648	340.402	322.64	359.382	298.704	319.912	307.223	273.322	293.373	0
346.469	338.941	366.875	382.323	335.819	326.989	394.244	439.604	380.997	381.311	1
348.448	327.7	351.054	327.816	362.987	363.478	377.466	408.141	414.041	356.793	1
355.784	312.876	286.451	340.221	397.333	378.898	382.461	342.421	363.253	434.096	1
294.135	315.309	351.234	355.822	330.231	322.884	328.89	308.148	341.91	325.961	0
304.574	361.105	313.201	338.201	270.836	345.51	310.985	336.023	309.477	337.597	0
282.172	331.034	348.325	324.258	303.552	291.155	295.43	365.336	322.743	292.795	0
371.685	321.29	288.587	301.764	295.172	354.444	371.495	359.561	311.512	351.061	0
324.48	313.133	331.044	324.442	337.984	310.021	378.092	336.536	398.097	385.877	1
354.846	377.928	351.55	307.33	341.194	384.803	377.241	355.726	394.76	433.606	1
333.221	332.661	307.822	281.821	322.875	313.309	322.146	356.06	327.746	299.013	0
345.203	297.491	340.722	340.322	403.328	388.754	373.94	341.937	403.341	393.977	1
328.78	331.392	310.437	336.061	328.013	284.923	288.922	349.783	331.59	311.952	0
282.32	358.336	338.614	350.395	310.805	399.77	386.474	349.571	381.473	385.849	1
343.083	347.61	308.238	360.588	323.087	371.034	331.514	405.881	400.31	429.959	1
310.561	313.152	332.934	352.375	314.077	314.774	327.801	302.98	356.809	346.678	0
308.124	344.707	320.019	349.761	328.475	359.515	357.361	385.235	337.341	446.393	1
320.277	349	311.705	345.959	331.77	320.22	312.808	334.011	296.297	296.854	0
320.547	333.776	298.067	306.237	358.259	324.011	366.565	328.163	374.16	375.749	1
300.771	302.19	303.522	370.231	363.412	359.127	340.211	342.269	417.544	420.699	1
339.225	351.273	341.07	315.399	353.851	347.997	368.423	364.511	403.133	389.439	1
352.647	291.284	348.744	312.151	371.346	380.235	391.552	426.87	344.579	417.261	1
312.397	362.714	344.062	374.028	318.696	330.759	363.872	379.387	359.002	416.716	1
337.598	309.919	292.421	278.772	401.865	370.48	404.976	369.43	340.505	369.507	1
295.929	327.515	323.67	303.11	352.103	327.88	281.266	317.792	327.503	307.301	0
347.917	368.605	362.072	328.888	361.251	281.136	320.994	335.955	328.612	313.124	0
304.356	341.028	298.496	341.328	300.565	369.241	346.509	291.81	338.742	377.418	0
328.547	342.241	324.941	320.187	328.396	293.084	294.4	339.643	306.337	358.154	0
338.368	324.918	305.111	346.311	398.643	321.789	333.197	360.908	308.445	298.494	0
307.079	360.308	323.34	317.066	332.898	338.412	397.65	363.203	358.1	427.799	1
295.018	340.692	335.527	339.969	334.002	363.77	365.35	368.385	376.814	329.062	1
378.503	350.848	306.486	279.759	292.711	290.807	333.277	322.105	357.146	289.865	0
288.284	346.182	371.359	342.373	336.979	289.429	335.415	357.961	342.16	323.778	0
294.339	288.892	329.132	318.64	379.812	349.192	386.365	308.531	368.728	375.224	1
382.581	372.305	326.041	268.297	363.049	352.05	354.554	423.237	295.511	389.397	1
356.894	325.641	314.779	385.813	359.68	379.811	394.277	412.929	465.27	428.702	1
330.196	333.721	343.501	280.09	380.002	373.39	371.602	397.758	371.16	374.868	1
322.94	293.293	361.543	357.252	384.208	368.641	351.827	387.73	394.601	360.608	1
313.155	296.369	326.193	328.371	309.311	309.57	367.109	355.581	292.644	335.34	0
291.911	364.856	285.628	338.076	353.098	307.705	386.714	379.433	382.164	389.011	1
331.673	283.773	317.294	348.184	346.266	297.463	327.765	287.665	318.205	352.16	0
286.422	365.032	336.441	342.83	327.682	318.883	349.446	290.988	276.802	315.004	0
348.972	358.927	371.953	336.925	334.17	349.974	350.871	371.228	418.351	402.37	1
381.89	321.569	277.208	334.794	313.473	333.381	375.66	414.748	423.371	351.97	1
297.448	313.609	387.976	335.779	367.498	326.82	381.876	326.201	311.364	265.999	0
375.184	378.924	310.636	333.419	311.111	380.263	354.876	383.955	374.023	434.27	1
326.529	273.793	361.746	354.014	361.124	368.835	386.231	409.38	390.886	383.562	1
354.062	359.555	323.851	371.246	355.51	406.766	362.956	373.015	389.894	474.553	1
343.688	304.706	322.923	297.918	325.377	349.628	346.566	309.543	380.422	368.394	1
351.854	327.573	334.25	345.603	351.65	337.712	393.569	432.188	348.514	366.854	1
271.267	308.896	302.069	348.552	336.457	363.498	385.364	400.967	352.012	441.942	1
308.559	366.335	349.152	327.306	309.216	328.096	361.55	300.031	296.599	328.826	0
304.067	390.48	356.642	352.132	361.181	369.491	387.251	391.23	373.961	379.754	1
372.021	358.566	354.851	377.988	370.845	342.588	330.405	392.148	435.967	352.81	1
292.125	362.247	302.036	295.444	337.437	348.924	288.092	301.485	303.391	309.8	0
336.118	335.382	337.334	362.3	331.988	359.674	364.926	319.214	396.741	385.253	1
296.54	294.391	304.713	309.034	333.799	313.245	271.792	349.996	311.053	320.26	0
311.4	319.364	401.088	338.692	335.074	336.336	374.876	364.03	406.02	414.501	1
338.651	312.539	290.948	363.703	353.349	347.165	317.113	353.832	350.472	326.457	0
286.31	364.223	339.679	328.054	276.644	351.419	316.226	328.615	348	339.014	0
281.024	258.302	300.696	326.446	293.161	309.198	312.743	337.919	307.311	313.15	0
305.615	295.415	283.024	332.533	317.842	334.11	324.791	364.383	304.032	313.989	0
343.474	359.986	324.325	313.306	328.42	291.222	332.93	286.565	314.959	338.392	0
326.863	317.197	325.486	335.904	327.61	344.152	345.979	361.421	411.71	403.84	1
348.146	351.283	353.133	330.036	375.875	288.706	352.025	378.986	418.505	399.69	1
313.698	331.549	347.094	355.461	353.032	373.203	327.486	368.698	372.524	434.96	1
322.687	332.894	303.73	295.773	337.254	321.184	310.863	289.411	296.801	344.773	0
349.889	300.992	342.065	323.662	346.723	336.903	318.717	345.919	355.112	485.791	1
309.213	373.94	384.947	328.139	325.672	283.512	354.196	356.868	438.239	379.694	1
319.171	339.785	334.87	292.59	334.654	358.157	319.55	342.225	419.268	421.312	1
313.551	311.413	328.391	346.075	338.331	351.148	322.87	320.799	334.784	343.142	0
311.121	328.241	322.21	257.948	357.915	341.626	338.281	319.479	322.502	293.017	0
311.977	332.599	339.988	338.401	291.049	370.592	373.723	387.895	372.72	429.151	1
363.921	316.8	316.591	363.36	313.408	346.584	354.77	350.199	416.731	410.68	1
342.251	282.763	313.149	319.162	333.454	328.902	291.041	274.153	329.604	308.765	0
324.401	349.948	343.451	336.527	299.086	316.13	306.27	330.476	338.974	286.629	0
332.504	288.058	328.936	361.806	400.594	374.781	318.349	385.405	418.643	422.387	1
353.339	318.024	319.691	348.903	348.979	329.106	290.807	306.846	335.872	344.193	0
295.063	355.146	321.661	388.854	335.218	343.973	349.991	432.275	402.269	356.861	1
336.852	290.23	302.65	328.465	275.559	320.227	331.332	295.107	311.496	349.304	0
323.683	292.181	343.643	306.761	335.647	288.558	319.455	337.433	332.264	307.404	0
338.943	352.926	348.188	315.334	363.228	358.137	363.498	365.279	379.827	436.613	1
343.946	328.728	379.437	365.922	379.157	385.899	355.447	292.749	425.576	389.139	1
296.377	318.926	333.184	355.106	321.544	393.127	388.555	362.271	324.656	402.889	1
300.11	337.49	342.764	308.483	331.729	316.697	322.434	321.332	297.028	295.928	0
335.629	298.376	349.584	314.226	305.539	343.725	314.802	320.872	272.746	282.587	0
330.925	273.591	338.278	334.923	307.884	340.402	290.314	352.919	314.843	271.706	0
289.907	310.86	340.013	304.491	299.1	349.526	306.892	324.943	326.746	327.407	0
361.537	317.659	290.131	349.073	335.06	294.03	278.978	330.577	327.236	325.45	0
361.613	340.676	314.071	317.688	308.061	398.321	350.479	350.248	339.969	444.505	1
305.133	305.827	310.023	286.928	297.689	319.835	310.629	313.405	330.85	338.018	0
334.853	326.137	375.33	384.563	356.239	291.389	332.82	343.843	342.335	317.527	0
302.754	315.46	327.193	330.601	373.814	352.232	365.162	373.762	431.418	440.692	1
318.143	303.975	334.22	335.739	345.25	351.203	350.766	324.066	361.581	391.531	1
386.008	330.172	298.529	310.571	339.859	332.696	341.148	371.014	288.778	323.59	0
304.059	306.346	262.166	308.372	293.129	322.864	324.577	332.683	320.646	309.149	0
349.246	300.797	317.469	306.77	314.208	312.28	361.819	344.44	299.324	351.792	0
274.506	325.722	364.829	286.264	300.207	289.75	326.768	277.054	317.745	282.195	0
334.567	296.313	350.723	364.803	347.121	401.133	330.266	421.991	390.661	365.969	1
366.56	328.108	275.433	357.372	335.936	361.393	362.463	394.706	411.8	397.047	1
354.814	349.966	323.243	338.616	347.954	337.584	384.092	338.218	386.897	377.89	1
322.392	304.764	324.027	340.702	346.447	320.908	323.257	328.461	324.829	358.195	0
312.039	284.022	335.779	317.931	333.821	299.271	360.667	341.34	329.807	310.15	0
289.125	318.633	355.809	372.896	324	331.526	325.604	288.005	301.468	321.641	0
353.221	298.647	324.662	334.005	383.766	364.051	334.054	356.305	365.555	392.817	1
336.202	336.167	259.811	314.243	376.746	329.918	299.223	311.654	346.872	310.955	0
322.864	324.22	334.35	361.792	374.311	333.494	359.783	361.442	361.658	453.627	1
338.104	333.114	331.574	334.603	317.767	360.948	415.206	302.143	419.777	431.175	1
342.795	300.116	243.277	323.502	307.725	349.939	275.725	289.628	319.234	327.765	0
332.139	332.862	358.609	333.352	296.716	408.147	389.563	381.585	376.587	413.061	1
295.851	335.606	307.125	303.229	273.608	335.917	352.096	264.735	290.594	368.616	0
349.947	305.341	334.183	292.566	291.76	341.999	315.801	324.242	334.014	369.051	0
365.35	304.655	339.753	367.062	409.26	363.508	345.011	382.333	393.715	468.142	1
359.143	342.281	364.23	291.887	328.43	384.633	400.583	345.441	410.302	387.49	1
352.546	285.495	340.655	398.886	350.782	388.017	344.166	402.479	377.526	428.319	1
310.316	337.27	321.726	366.361	349.032	361.75	384.731	397.54	400.406	428.586	1
382.901	279.276	326.241	311.828	300.81	356.631	328.578	268.302	337.948	293.935	0
327.646	328.134	352.612	316.045	349.063	409.037	382.513	357.794	376.499	436.227	1
312.492	344.603	282.087	354.98	311.814	329.407	305.923	327.427	365.166	308.805	0
336.291	336.05	369.637	376.152	372.506	352.17	357.903	416.075	364.153	417.359	1
327.55	364.02	363.034	348.475	288.382	333.055	329.506	372.332	366.049	330.029	1
334.394	378.079	301.292	337.177	384.17	348.418	402.992	373.623	357.184	388.07	1
304.494	311.001	323.924	341.64	349.074	308.261	356.217	307.038	348.332	307.336	0
322.146	349.177	370.442	349.398	335.616	395.555	316.851	357.254	422.092	381.446	1
314.121	314.353	324.519	361.45	299.545	360.127	322.025	364.804	384.853	443.17	1
289.742	274.006	333.762	308.28	362.416	294.131	320.798	329.315	319.942	315.996	0
359.346	337.343	346.671	356.408	401.984	337.691	360.17	338.128	360.216	409.506	1
305.65	349.606	323.841	333.003	284.523	324.46	310.026	363.448	359.479	390.956	1
354.69	328.815	331.737	336.769	363.356	356.286	341.235	350.426	372.868	386.366	1
341.764	312.406	329.576	309.562	337.019	287.571	281.234	301.405	376.786	362.308	0
324.194	340.021	376.904	359.23	386.139	321.404	299.703	363.254	350.054	412.716	1
327.929	315.796	355.16	292.077	311.782	283.212	278.484	353.258	311.47	321.815	0
334.524	309.198	327.965	381.632	367.438	359.331	338.014	380.692	323.479	436.046	1
334.492	348.803	344.779	311.157	318.512	321.13	310.73	314.142	272.6	321.515	0
286.146	324.473	293.37	330.485	316.024	332.613	338.431	292.099	315.747	277.01	0
353.025	301.227	319.237	382.711	368.142	300.726	360.557	376.57	352.045	465.087	1
344.421	338.234	352.065	314.037	318.95	344.948	297.531	362.107	461.169	415.922	1
301.686	354.777	310.735	328.045	297.215	297.614	304.609	303.262	282.245	318.457	0
348.939	357.238	383.551	318.826	323.791	385.94	403.202	360.69	367.129	389.164	1
391.246	323.855	332.673	351.375	354.651	417.005	372.322	432.91	414.174	451.529	1
365.362	302.74	410.097	360.247	353.459	349.304	364.594	377.618	391.486	415.629	1
321.22	310.048	337.915	342.912	311.636	294.859	346.893	313.528	304.843	364.568	0
277.46	334.874	346.578	313.801	279.229	303.688	305.918	336.355	318.92	320.484	0
323.397	298.191	305.593	334.975	325.98	329.97	351.706	411.118	425.296	412.609	1
302.945	348.186	344.082	341.352	310.504	345.052	321.044	291.749	347.176	302.792	0
288.873	327.753	324.424	337.389	335.063	345.714	346.687	310.306	347.374	322.741	0
321.828	340.176	338.765	347.193	329.27	356.086	362.298	413.101	394.318	350.759	1
322.222	362.685	353.318	330.899	367.21	337.352	336.06	394.571	417.656	345.53	1
374.013	339.455	359.868	325.216	321.025	310.254	387.845	360.115	416.47	408.293	1
332.773	311.263	301.593	368.729	368.078	413.448	394.007	369.499	340.177	391.544	1
362.478	297.959	307.841	290.729	350.481	365.809	348.238	286.025	338.917	308.219	0
295.211	329.948	361.788	293.944	354.476	286.658	287.36	340.673	309.77	363.114	0
303.281	372.964	335.591	281.979	281.935	276.954	313.546	387.073	273.56	323.543	0
275.779	318.062	302.998	306.602	352.651	305.026	327.216	350.438	333.32	355.751	0
344.191	344.461	326.337	357.806	282.14	404.915	335.972	386.284	406.112	354.088	1
332.767	365.465	310.617	365.479	353.773	349.609	394.505	329.198	370.865	392.437	1
334.249	326.759	324.899	313.356	322.737	337.39	316.67	282.528	335.926	283.125	0
343.024	379.257	339.974	338	380.855	337.103	409.982	429.245	394.364	424.203	1
327.613	316.294	367.161	309.144	318.445	319.455	358.721	337.991	309.083	338.936	0
341.694	362.77	337.897	309.413	372.497	339.445	383.83	366.175	405.653	399.313	1
352.389	339.537	303.661	339.665	311.781	364.306	338.849	355.206	315.529	307.942	0
365.376	307.113	343.303	385.694	315.827	386.29	360.055	346.367	351.895	424.205	1
372.979	302.204	311.715	343.276	265.215	293.657	324.356	330.701	295.543	325.485	0
321.779	343.13	322.209	311.981	357.778	244.847	349.335	356.1	400.061	415.33	1
320.259	379.292	333.492	317.03	391.559	304.02	344.253	346.192	367.941	386.391	1
306.936	318.044	318.922	350.858	325.702	318.573	315.989	353.82	331.148	313.006	0
320.741	326.057	350.665	317.071	340.14	323.173	309.319	361.319	384.036	421.631	1
301.064	288.482	353.494	331.882	321.312	324.204	362.892	306.878	305.241	278.608	0
294.34	310.488	325.302	333.788	310.432	271.672	295.797	325.831	315.213	359.446	0
296.316	362.599	354.009	335.868	311.086	357.33	382.721	383.991	376.376	399.394	1
286.146	253.993	297.339	296.305	308.346	304.294	335.663	302.804	362.221	316.966	0
265.759	322.525	355.397	378.642	302.365	295.756	373.603	377.801	358.023	424.39	1
298.275	344.383	347.899	356.34	308.574	307.398	328.671	304.946	330.114	301.416	0
335.237	325.42	315.808	338.621	337.01	390.007	350.866	409.917	364.735	377.755	1
372.502	394.576	372.889	350.418	374.976	356.8	358.883	356.693	409.446	415.216	1
330.657	336.807	348.478	320.827	326.502	394.136	391.446	409.151	367.959	438.134	1
322.946	373.346	332.51	281.353	315.679	270.365	338.521	299.099	317.461	330.989	0
304.237	319.741	389.111	348.942	306.567	373.395	352.66	399.76	376.303	407.065	1
325.624	329.842	348.274	330.397	356.775	369.762	351.957	344.734	374.446	395.997	1
300.945	331.425	340.906	334.311	300.787	333.543	305.192	320.167	307.347	344.113	0
293.271	323.157	310.209	346.62	270.831	326.692	333.609	266.376	340.977	352.394	0
374.672	350.349	283.777	312.81	384.098	346.319	331.543	311.741	351.234	383.109	1
357.138	313.391	339.549	351.682	361.767	319.981	341.476	363.156	384.352	460.605	1
320.577	316.382	356.09	369.942	323.542	327.29	289.205	346.019	298.543	326.342	0
321.766	374.981	358.209	375.055	344.885	322.857	324.979	325.131	343.245	312.153	0
307.52	286.397	312.936	306.647	298.191	305.255	336.093	318.173	280.101	356.652	0
316.02	349.118	291.54	330.828	361.185	302.019	267.701	268.88	317.792	355.439	0
328.391	323.578	337.251	302.093	357.299	316.155	277.495	314.74	355.302	332.265	0
322.106	319.333	314.905	313.787	294.382	349.393	317.593	345.392	335.792	322.974	0
362.111	351.175	328.562	332.396	319.548	295.08	302.138	297.644	308.257	345.527	0
350.736	271.263	321.691	253.491	350.596	303.252	346.118	342.338	308.686	298.275	0
313.231	331.25	292.537	316.908	311.006	315.631	303.204	306.622	324.345	328.315	0
341.529	322.288	324.301	360.179	284.062	386.586	381.333	338.906	449.143	402.967	1
323.819	243.954	293.131	305.592	344.342	306.585	324.396	313.818	337.991	387.762	0
316.753	317.129	393.554	341.895	349.788	330.084	347.054	395.901	390.232	430.694	1
323.514	387.601	347.913	283.181	291.374	295.658	310.308	320.13	338.534	357.579	0
323.609	327.045	330.636	355.898	290.981	334.002	284.723	351.826	386.806	344.5	0
285.866	296.587	270.395	303.632	347.749	329.573	257.351	349.345	342.691	289.195	0
302.584	306.172	350.505	342.908	329.375	321.117	352.808	346.075	429.544	343.564	1
349.075	311.23	325.728	353.737	353.621	277.757	305.881	358.777	423.186	418.896	1
299.874	335.891	325.468	336.696	320.154	354.199	341.948	342.047	416.503	404.794	1
333.162	303.92	389.104	394.148	346.405	333.86	390.75	384.049	385.248	455.633	1
330.293	343.744	358.467	372.525	323.07	357.161	381.92	335.514	384.338	384.699	1
340.639	323.969	359.189	318.11	313.06	325.723	334.248	348.541	292.563	333.918	0
319.708	359.014	324.02	302.954	305.558	321.729	333.328	301.174	331.005	302.082	0
318.483	340.83	311.87	266.757	335.213	291.925	329.928	306.094	346.692	282.313	0
318.308	307.378	290.669	323.76	287.795	377.833	313.807	334.01	334.86	341.103	0
336.227	340.28	367.342	373.756	342.754	298.17	337.286	322.753	344.568	417.965	1
313.479	332.448	361.965	348.342	327.708	400.083	369.446	425.702	423.868	411.322	1
366.68	334.461	322.164	345.036	326.842	343.165	354.161	377.319	385.82	438.748	1
345.765	341.591	303.316	362.031	348.64	342.254	380.886	393.949	450.787	411.478	1
287.766	306.115	343.975	304.667	301.375	279.015	330.859	322.752	311.208	319.746	0
342.046	363.77	350.519	344.036	407.895	306.89	348.469	413.679	380.056	421.944	1
316.772	326.253	320.515	359.537	282.185	378.581	315.336	312.085	379.281	445.898	1
343.488	306.274	256.347	348.721	292.01	288.194	276.574	311.761	353.286	283.357	0
343.792	375.761	314.396	391.183	361.496	315.161	320.171	351.914	369.795	465.521	1
323.491	323.415	344.135	352.976	322.552	365.479	313.703	348.694	433.368	434.404	1
331.829	346.031	341.571	403.756	348.794	357.733	354.461	331.808	399.327	422.553	1
310.501	348.224	353.075	329.439	346.176	331.237	373.759	363.747	445.482	419.739	1
325.67	300.161	325.878	281.934	339.801	303.123	330.272	300.64	318.229	350.62	0
308.769	331.63	346.984	348.854	336.028	387.767	287.804	298.678	327.422	308.529	0
353.063	306.884	327.903	286.944	324.128	362.397	399.478	410.4	395.383	386.234	1
305.791	313.797	321.815	300.635	302.791	312.82	305.661	355.099	325.913	334.609	0
296.322	345.859	324.045	321.123	364.784	315.471	289.216	422.742	427.889	426.221	1
352.112	314.525	322.108	331.642	338.587	326.506	419.591	402.255	399.196	453.088	1
300.128	351.249	331.73	375.68	365.976	337.909	403.44	407.647	414.89	432.617	1
342.276	345.554	293.479	305.222	340.367	338.565	341.614	297.928	341.06	329.986	0
358.98	348.234	277.411	301.321	260.303	324.896	316.973	302.396	297.56	298.214	0
325.557	348.186	333.209	316.621	311.854	285.51	303.97	315.606	310.911	273.933	0
292.269	328.484	318.034	306.097	293.512	294.303	262.706	354.565	295.334	257.185	0
323.498	335.992	339.171	371.841	305.852	388.533	404.112	389.649	359.897	367.086	1
355.135	358.799	363.961	340.106	342.869	358.215	375.477	344.36	407.97	403.483	1
342.216	349.802	346.471	362.016	353.115	342.407	392.854	375.192	385.217	368.79	1
287.5	325.835	309.858	317.73	284.619	305.837	344.253	378.328	337.569	273.132	0
372.14	318.468	352.51	327.227	321.849	366.394	289.557	307.419	280.268	327.007	0
297.045	371.16	287.844	355.984	294.049	376.424	369.695	408.918	408.101	445.497	1
371.327	348.674	339.305	333.313	295.216	323.466	313.254	331.515	305.693	382.528	0
323.373	414.141	325.372	337.924	406.683	401.082	320.253	406.355	400.466	422.15	1
300.004	317.51	305.599	368.536	353.673	360.155	327.978	395.054	311.861	385	1
341.973	376.835	304.18	302.246	378.541	322.982	348.857	327.787	338.961	336.637	0
318.864	310.266	316.253	327.661	313.976	355.134	340.114	351.449	338.354	432.641	1
336.552	350.211	319.65	355.85	372.621	360.159	367.323	374.591	383.613	410.249	1
313.968	330.884	332.608	358.518	388.005	293.034	370.886	361.851	346.267	393.895	1
381.206	334.225	359.121	329.805	318.117	372.231	385.025	400.606	380.447	436.191	1
324.213	288.936	398.069	360.77	335.585	359.563	353.639	355.397	362.846	356.357	1
320.695	359.969	287.816	264.461	323.431	327.089	402.672	348.769	335.909	357.295	1
317.032	313.25	368.001	397.156	361.735	374.468	344.485	343.676	384.998	428.744	1
305.255	303.905	354.106	351.67	350.967	367.301	360.009	357.985	400.857	423.526	1
290.717	297.216	344.706	300.808	317.196	392.659	320.583	294.831	325.537	283.517	0
350.539	323.969	315.065	325.772	289.62	330.391	304.1	332.422	310.998	297.023	0
315.558	297.53	305.936	369.149	326.702	361.783	362.218	402.862	370.985	405.761	1
336.847	351.701	366.481	367.73	321.391	296.632	379.276	348.845	451.944	422.178	1
349.219	312.397	318.335	325.632	346.799	332.478	306.807	344.158	327.058	294.64	0
346.286	283.233	298.941	379.143	358.512	371.895	392.476	410.411	396.739	431.705	1
312.878	319.671	348.95	335.17	351.152	342.881	364.464	401.741	335.689	447.846	1
298.115	330.096	324.501	302.661	390.581	344.153	355.842	400.783	383.571	401.171	1
334.923	341.142	309.905	275.54	369.9	304.984	359.939	359.105	342.88	337.267	0
314.1	318.062	382.219	285.957	341.289	342.801	388.719	381.398	358.574	445.62	1
340.641	321.576	374.02	291.379	387.336	332.252	339.277	378.445	397.938	422.334	1
348.588	352.089	341.745	349.432	323.815	353.586	385.46	330.031	375.76	363.613	1
321.003	348.188	353.038	369.108	353.684	368.616	316.096	409.618	372.7	383.804	1
328.875	336.207	312.369	347.17	308.539	289.397	309.569	302.454	324.031	330.851	0
354.403	314.232	334.682	327.716	339.857	368.521	341.702	333.279	357.997	362.942	1
300.217	328.747	305.37	335.396	334.375	324.921	368.615	293.092	314.586	320.162	0
303.141	324.147	269.03	278.256	323.389	319.445	304.129	280.231	310.379	347.75	0
358.968	351.581	276.188	347.734	368.599	349.411	330.066	378.269	400.91	390.367	1
340.03	350.288	329.098	318.021	369.011	372.424	336.975	387.987	406.879	384.68	1
338.878	363.694	317.664	334.664	384.268	375.772	355.62	361.537	400.801	420.232	1
332.835	357.045	354.281	316.374	313.039	311.957	368.608	347.664	365.921	323.609	0
334.314	309.079	295.203	335.571	375.053	338.767	355.494	440.192	439.646	380.946	1
322.401	329.609	354.024	334.491	284.327	279.042	324.669	304.079	296.124	263.156	0
330.575	316.677	343	337.71	380.485	323.798	373.055	378.143	334.83	414.993	1
361.441	346.65	377.048	330.173	347.112	368.122	387.783	353.817	375.135	401.945	1
320.951	339.099	360.225	309.081	332.683	287.846	398.956	403.078	372.739	389.795	1
351.206	330.784	351.131	353.169	260.456	313.591	380.486	320.687	305.927	321.923	0
299.664	286.907	301.304	305.715	325.257	368.826	286.476	273.5	299.567	278.074	0
334.347	283.852	313.602	326.714	314.535	322.082	308.93	305.128	313.03	320.393	0
273.752	320.728	339.27	339.439	397.782	378.843	378.699	395.145	356.477	425.758	1
350.217	316.378	336.358	332.336	318.482	338.948	374.522	308.14	396.865	376.671	1
305.317	303.868	367.048	313.114	375.062	383.176	365.281	388.524	375.71	388.742	1
324.771	312.877	373.695	340.099	361.4	340.996	371.589	302.132	425.046	427.887	1
297.878	351.17	344.865	327.055	344.478	405.643	357.506	352.97	405.882	437.746	1
362.656	314.241	338.311	272.117	302.212	303.416	284.94	321.019	298.766	293.975	0
338.664	382.392	353.448	358.946	372.555	329.581	332.765	405.181	414.885	379.581	1
328.673	282.894	344.108	322.433	325.025	327.73	325.164	313.092	294.738	312.546	0
302.316	341.334	330.908	323.903	338.977	331.946	322.928	287.386	300.301	355.089	0
342.417	335.528	328.991	327.667	344.752	311.872	354.524	413.848	382.483	410.674	1
295.159	350.363	358.831	326.735	321.825	348.625	342.353	388.26	393.702	300.812	1
336.539	317.152	301.375	336.047	326.521	341.805	314.837	399.835	380.57	408.735	1
317.914	348.445	334.3	324.456	320.435	312.814	344.784	333.734	286.398	355.282	0
363.581	308.473	331.987	333.073	387.228	418.559	352.445	386.615	345.4	401.348	1
329.846	343.705	363.353	315.924	302.968	352.898	338.086	413.115	430.841	383.956	1
321.49	319.313	305.757	293.887	312.222	332.808	328.16	346.232	303.994	296.553	0
283.307	306.923	322.341	305.661	295.047	347.137	342.564	362.892	336.172	306.001	0
315.163	277.541	294.518	336.346	320.12	343.616	330.844	284.17	351.697	288.34	0
368.427	361.08	310.719	315.521	374.876	371.404	367.802	372.431	405.518	390.51	1
310.601	325.907	323.599	297.079	343.545	302.809	297.61	331.962	308.095	312.581	0
324.921	332.199	310.384	295.985	324.116	338.943	350.187	404.79	378.51	445.777	1
333.527	322.404	330.996	360.59	368.218	318.062	330.71	410.478	372.641	387.789	1
306.969	361.322	308.733	323.009	298.357	323.97	312.642	331.748	290.948	290.87	0
305.89	279.384	297.38	267.322	278.685	330.764	290.892	316.588	301.293	340.361	0
354.362	351.133	326.094	432.562	344.262	382.632	411.544	365.96	388.452	393.874	1
281.245	332.274	366.315	336.099	358.824	349.161	304.575	358.312	381.416	357.762	1
310.263	288.647	365.648	367.234	330.599	351.891	376.361	366.096	392.454	463.896	1
311.138	366.785	320.631	353.27	346.11	343.969	394.767	388.598	382.868	431.606	1
273.024	328.857	349.694	308.654	304.096	317.536	333.264	328.573	309.421	358.519	0
328.697	346.59	298.52	316.154	364.286	318.027	306.792	321.593	263.768	342.724	0
322.239	315.177	283.594	319.693	344.955	326.671	346.236	363.597	392.153	407.399	1
340.908	320.905	353.109	355.951	372.455	371.318	354.321	375.577	396.458	402.468	1
319.413	302.868	340.453	330.98	390.693	370.363	376.667	354.788	417.588	380.391	1
302.197	315.329	316.363	327.889	327.376	360.92	317.919	326.38	334.208	326.609	0
320.647	346.841	337.794	358.685	333.058	331.003	363.614	367.694	343.93	404.26	1
306.696	361.246	330.685	370.61	295.077	322.021	291.593	363.098	289.175	324.499	0
303.227	286.488	323.052	314.348	321.14	308.152	347.67	321.934	335.337	282.857	0
292.583	322.73	257.545	304.094	339.746	326.631	349.275	332.128	288.571	330.883	0
356.471	346.359	325.199	360.702	368.586	379.887	356.059	332.137	406.847	388.841	1
365.279	294.677	334.31	345.025	328.604	296.616	286.193	351.007	329.39	280.054	0
344.545	344.757	300.122	348.666	340.12	281.035	328.204	340.607	343.855	308.882	0
323.403	315.993	308.833	343.812	340.248	304.49	304.938	352.975	333.135	307.923	0
292.145	317.361	319.945	322.653	303.872	322.684	321.304	317.744	322.249	310.872	0
370.765	284.798	324.355	363.082	394.927	337.248	422.035	419.069	416.011	399.52	1
338.972	338.455	378.466	359.158	348.151	359.073	378.126	356.549	374.904	380.844	1
289.259	301.524	344.5	327.672	357.017	346.801	319.831	333.336	318.124	312.323	0
314.505	316.442	325.385	340.881	287.972	317.163	333.936	334.271	340.052	327.658	0
347.925	358.397	374.107	344.822	338.44	360.608	380.595	322.061	413.799	352.307	1
279.816	321.495	350.252	363.871	320.519	317.472	401.347	376.172	368.8	395.281	1
287.562	281.799	335.796	330.815	385.317	347.705	354.561	343.131	431.856	439.993	1
299.506	321.686	322.308	338.187	415.707	318.589	319.733	421.54	385.984	424.768	1
308.695	359.225	333.848	308.447	302.96	310.155	337.936	335.181	340.325	291.155	0
342.705	306.488	359.454	332.689	395.3	348.441	381.702	340.82	375.543	416.093	1
308.694	325.075	366.854	289.626	311.693	305.71	308.527	328.334	339.46	322.087	0
317.176	328.815	344.334	337.672	281.468	341.48	306.811	334.923	304.365	328.231	0
282.725	293.299	318.759	341.922	319.966	326.664	295.164	311.074	332.68	376.995	0
332.591	346.625	353.24	348.1	327.762	351.014	338.264	330.033	344.486	296.026	0
301.974	348.985	309.684	338.506	275.733	341.388	305.543	262.807	304.362	313.251	0
324.714	313.556	318.242	341.031	337.508	280.634	352.326	345.258	317.313	297.327	0
325.308	282.372	309.597	320.143	335.563	344.35	350.784	364.214	297.922	293.493	0
358.636	291.652	356.954	370.202	316.596	377.226	312.351	354.494	386.833	395.727	1
290.215	307.5	355.813	331.623	326.46	319.704	356.641	373.049	288.694	326.152	0
300.461	308.405	313.575	352.109	371.515	332.109	343.469	351.315	307.04	302.583	0
351.233	327.884	321.147	369.025	349.981	344.616	353.425	363.518	417.93	349.529	1
294.011	311.68	310.704	369.629	345.164	347.286	345.849	398.252	345.348	384.326	1
318.276	379.472	367.181	341.784	356.271	346.685	452.494	368.023	326.845	386.618	1
367.081	319.908	302.511	321.562	355.906	350.319	306.925	390.156	405.219	348.503	1
319.707	357.466	302.042	288.231	374.544	356.936	382.108	347.576	436.32	386.668	1
307.022	326.079	348.927	368.803	374.236	370.603	379.417	366.177	369.585	402.627	1
371.902	354.058	350.837	317.88	280.265	331.408	324	396.235	436.776	414.31	1
337.726	319.258	367.565	298.068	251.806	323.613	294.007	333.36	323.787	358.586	0
287.081	346.843	376.127	325.047	346.32	324.866	281.609	334.454	307.077	311.441	0
361.14	337.542	313.959	344.406	295.615	321.37	342.202	310.867	313.733	297.731	0
363.394	332.734	305.712	332.027	271.109	274.167	304.278	294.742	308.556	341.452	0
379.209	313.427	262.749	282.362	313.053	373.199	344.765	380.501	381.834	390.445	1
312.011	343.315	348.829	268.771	334.166	299.188	312.405	270.358	309.935	297.422	0
333.404	289.144	288.575	327.353	270.306	317.515	300.517	329.275	289.358	315.276	0
285.059	328.187	339.595	317.121	368.954	334.608	308.911	362.536	358.003	382.523	1
316.476	312.469	333.349	294.912	329.997	342.755	313.783	308.918	331.179	317.08	0
348.697	351.059	308.024	323.58	368.917	326.247	346.135	380.091	352.246	412.345	1
314.361	356.602	323.659	369.695	304.541	382.849	374.354	391.384	374.884	428.222	1
350.313	331.494	357.804	360.919	320.62	318.1	333.567	346.313	354.695	378.761	1
339.14	363.389	348.722	358.698	362.503	326.968	342.499	371.165	382.444	431.284	1
326.602	382.905	355.217	334.89	347.11	313.749	275.657	348.302	323.242	360.4	0
342.247	310.024	326.852	318.369	328.217	379.323	316.356	309.858	353.28	302.962	0
344.175	348.494	336.881	357.865	333.521	305.795	346.805	397.175	433.012	433.941	1
346.415	344.375	296.431	333.007	391.681	298.127	343.991	327.759	355.915	353.356	1
347.189	325.025	353.689	335.686	339.049	363.423	390.568	363.702	437.337	366.181	1
255.002	329.223	340.029	330.101	337.069	366.552	349.077	377.188	374.983	389.97	1
351.528	366.537	294.807	276.195	379.34	355.146	321.617	393.91	409.708	464.378	1
263.157	314.797	367.264	312.274	353.274	312.615	403.945	411.096	361.623	372.058	1
320.674	327.903	331.838	309.119	369.453	296.377	301.32	320.743	322.062	292.594	0
319.411	287.111	302.119	307.987	293.017	345.16	333.03	311.158	360.112	349.326	0
307.946	298.502	353.814	359.097	347.142	316.519	354.14	317.339	325.343	319.171	0
304.164	337.517	407.264	354.756	387.026	361.943	351.719	367.681	344.735	380.814	1
403.153	379.844	336.252	337.648	365.248	339.086	393.613	380.742	402.602	367.784	1
299.061	304.086	356.481	360.68	298.094	357.315	316.454	374.341	399.657	343.481	1
394.366	384	347.201	336.099	374.14	378.555	293.649	346.964	344.08	388.865	1
337.036	243.92	357.623	266.908	317.066	313.992	323.465	337.304	280.697	351.062	0
329.428	342.628	339.85	354.163	313.412	291.103	360.01	341.081	384.288	416.48	1
307.888	327.55	329.401	368.787	342.864	374.427	355.075	335.443	408.939	382.108	1
331.573	301.062	320.508	300.066	322.875	308.445	337.372	315.006	307.798	325.097	0
316.775	362.017	343.142	329.371	357.621	361.929	351.094	336.829	441.781	406.71	1
346.259	333.299	294.4	321.498	337.335	381.262	388.64	381.755	385.33	421.249	1
282.642	316.768	282.194	327.849	351.712	284.517	277.406	313.819	317.846	349.472	0
330.29	361.418	355.544	334.357	338.18	420.806	373.524	355.523	374.573	410.422	1
375.105	361.924	324.406	316.398	380.837	353.182	359.475	333.548	307.539	377.559	1
311.07	337.716	300.351	259.599	301.629	348.153	353.746	349.238	331.83	324.537	0
331.977	285.369	316.994	351.773	312.18	330.302	318.287	309.351	326.45	307.292	0
309.101	344.681	332.336	343.083	374.966	310.905	306.142	341.606	315.355	334.936	0
381.809	329.834	296.909	324.406	368.539	392.943	352.517	424.244	391.915	388.601	1
254.818	352.948	351.434	314.802	314.139	291.872	338.85	356.858	415.232	400.129	1
313.471	324.609	324.141	324.219	330.879	334.637	311.61	292.812	322.387	348.862	0
288.517	314.899	302.575	332.336	309.546	365.622	409.143	409.033	392.106	417.114	1
313.016	339.646	290.766	330.906	352.214	365.314	380.161	436.482	370.027	422.546	1
350.87	405.991	314.925	332.271	395.106	393.659	375.194	361.499	363.885	373.296	1
374.22	334.776	351.098	322.736	351.346	319.26	383.202	330.598	391.416	437.453	1
251.882	307.805	330.009	281.081	299.265	361.748	317.225	321.807	281.943	318.81	0
312.06	329.69	354.072	363.361	333.209	359.141	304.455	313.532	291.438	376.574	0
342.463	291.83	289.473	349.559	400.825	367.423	380.716	352.396	397.702	385.737	1
314.939	341.788	376.394	326.951	315.988	284.092	340.404	334.991	297.812	341.501	0
357.834	313.28	334.368	309.889	319.948	268.63	293.717	318.727	301.402	272.049	0
295.199	263.399	358.221	309.638	318.434	302.996	310.768	354.741	347.741	301.891	0
318.035	319.874	383.366	337.107	367.935	359.635	380.837	376.709	375.732	401.905	1
312.121	364.841	289.736	316.149	300.152	279.362	336.562	335.875	339.206	341.048	0
274.172	328.946	376.743	302.209	333.805	399.694	423.21	418.451	408.052	391.68	1
325.185	296.555	322.806	342.593	360.237	283.982	301.019	328.449	340.349	326.924	0
318.419	287.561	382.896	337.139	313.232	342.726	393.327	399.615	329.006	430.61	1
266.902	367.526	317.852	321.064	322.886	359.97	352.661	384.495	364.117	457.611	1
291.55	325.275	317.068	347.265	302.724	343.423	332.693	365.168	318.304	354.59	0
385.404	300.628	324.669	342.51	363.539	330.816	349.6	339.226	468.839	381.223	1
321.173	298.957	328.132	347.661	309.748	348.993	349.16	364.728	335.458	321.167	0
319.55	327.756	330.259	320.128	346.046	370.523	359.741	343.492	369.212	420.973	1
317.787	300.475	326.646	313.394	314.955	374.353	306.067	365.815	406.699	404.895	1
304.456	335.006	290.363	345.181	338.568	345.181	309.863	309.206	342.482	332.787	0
357.605	285.989	282.225	307.917	287.496	312.87	349.205	351.075	303.317	353.797	0
354.865	312.039	319.398	324.425	310.734	332.144	332.574	352.18	322.241	300.679	0
385.547	311.059	321.527	303.462	319.8	310.648	321.884	326.527	312.559	327.347	0
296.374	337.344	348.582	262.576	326.815	386.637	295.432	292.254	354.065	281.107	0
327.987	336.09	323.455	340.937	316.57	296.428	393.598	316.568	371.668	455.862	1
377.544	331.472	330.565	286.527	354.22	331.729	340.91	383.218	382.833	386.011	1
310.255	343.693	371.184	331.523	351.311	340.573	363.021	344.655	360.513	392.937	1
367.55	306.446	352.616	319.27	345.298	359.966	381.177	368.413	367.482	398.257	1
348.325	299.013	327.262	349.046	322.178	310.293	289.015	364.23	325.36	339.764	0
328.727	289.497	311.107	345.542	342.026	401.139	384.634	378.613	400.796	415.076	1
339.648	326.159	291.469	301.759	312.62	296.848	325.321	322.254	293.771	366.636	0
374.49	305.825	320.764	389.534	356.485	327.394	370.805	327.474	340.349	423.5	1
296.656	378.52	349.401	278.903	344.922	282.561	291.345	368.585	345.626	371.376	0
286.261	347.107	325.409	342.986	377.536	398.551	348.693	346.054	381.19	427.979	1
302.716	342.825	337.355	313.855	365.399	273.574	356.983	319.28	287.898	327.729	0
281.093	313.682	336.756	328.771	360.942	299.715	391.79	326.747	354.423	381.411	1
304.26	330.808	378.862	327.152	368.468	376.699	376.904	345.38	377.853	424.024	1
349.591	342.542	312.15	356.167	300.95	375.372	381.187	379.347	434.751	380.312	1
373.509	284.071	306.1	339.505	382.965	368.959	375.977	361.151	292.006	354.538	1
344.519	354.955	347.791	331.843	359.559	371.512	351.114	382.129	414.49	395.58	1
395.444	323.574	299.407	304.375	298.007	328.579	312.087	309.769	316.213	338.753	0
290.159	294.725	302.709	287.684	303.527	325.908	335.692	321.273	335.646	297.71	0
321.358	329.31	306.76	390.711	383.482	392.006	388.332	350.1	399.962	408.858	1
358.788	348.418	350.521	337.328	311.222	341.999	337.076	363.211	441.453	356.222	1
361.718	351.373	364.895	385.605	371.605	301.879	364.9	398.515	300.053	383.055	1
308.679	308.59	310.165	312.812	271.929	340.366	320.36	326.75	319.314	303.766	0
330.308	372.32	357.557	335.166	332.341	335.649	346.767	322.263	374.885	375.9	1
290.558	327.658	318.291	337.289	354.867	389.347	404.219	351.86	391.727	387.817	1
316.013	320.228	301.546	332.439	294.715	276.834	347.653	330.918	321.307	342.77	0
273.252	336.844	397.558	304.276	347.102	336.484	410.362	372.022	401.667	393.296	1
375.987	332.196	339.6	365.95	360.953	333.763	337.228	371.309	398.911	414.562	1
315.258	351.818	317.967	341.232	273.124	332.71	293.721	287.599	305.675	365.59	0
347.951	316.423	338.709	339.521	344.052	390.876	368.057	324.198	445.15	423.077	1
376.295	291.201	317.552	354.447	302.652	364.218	378.999	367.73	377.719	373.231	1
293.188	330.449	308.588	287.778	286.922	294.776	332.858	282.145	294.15	316.315	0
335.596	347.329	374.646	261.847	315.702	296.981	409.931	350.91	385.995	397.387	1
325.285	328.568	300.4	366.106	419.787	334.433	380.003	437.805	430.847	420.499	1
375.858	309.703	305.238	317.697	322.592	360.944	349.533	383.138	373.479	424.479	1
295.741	353.665	344.764	373.328	375.842	405.475	379.551	408.708	369.772	446.159	1
367.384	327.277	260.88	381.045	304.218	367.156	312.056	334.278	365.048	318.652	0
326.068	326.198	326.441	316.059	303.114	281.23	355.667	299.136	286.723	341.234	0
277.571	354.819	377.789	365.597	369.906	370.949	376.557	411.914	394.02	449.578	1
334.834	376.057	304.625	330.009	319.576	355.574	379.389	327.334	348.976	468.521	1
291.408	334.95	312.713	347.994	365.912	255.899	347.28	311.965	300.261	347.835	0
360.528	338.678	300.392	367.203	330.465	329.369	332.791	286.113	332.234	368.654	0
269.483	341.215	304.688	297.099	337.844	329.277	320.735	340.684	337.656	295.955	0
329.245	295.902	312.393	260.477	308.539	281.894	311.707	295.667	314.107	283.27	0
294.886	303.087	340.391	326.925	287.623	307.557	328.713	322.363	379.631	287.587	0
367.809	332.378	332.874	349.081	396.929	324.03	384.672	354.427	395.933	388.14	1
291.683	341.915	308.858	333.279	331.432	289.046	316.43	290.463	301.518	324.459	0
311.967	356.139	353.916	314.377	331.447	314.57	303.279	326.828	313.265	337.651	0
290.234	330.926	327.981	332.368	361.343	344.355	305.432	333.529	336.053	340.669	0
308.201	347.785	288.919	286.933	330.074	313.102	327.192	322.886	369.379	283.506	0
307.007	322.634	333.935	301.23	321.721	279.047	327.671	306.205	319.691	316.284	0
303.173	342.822	306.316	322.168	277.122	313.96	308.001	330.387	311.286	331.957	0
332.641	299.924	300.186	281.564	328.937	319.263	308.813	321.652	301.294	284.364	0
337.799	269.309	328.432	319.689	315.734	334.079	363.096	338.524	350.023	286.94	0
312.528	332.806	336.97	332.861	336.618	326.642	309.607	311.396	318.597	294.011	0
311.618	321.677	307.232	307.544	318.816	323.434	313.014	320.19	313.295	285.732	0
327.678	334.219	325.4	331.567	329.678	316.735	283.448	293.239	313.87	359.914	0
333.063	325.294	337.208	268.397	305.096	330.402	309.323	326.898	352.313	299.302	0
325.259	276.735	358.335	381.17	369.895	322.875	348.565	345.287	342.351	383.897	1
348.686	303.037	343.798	301.017	325.783	338.906	302.262	348.302	351.64	336.708	0
330.289	295.492	334.475	315.23	367.019	354.937	318.677	367.399	428.31	429.019	1
346.928	333.131	316.757	334.993	330.046	293.132	309.202	265.439	359.883	288.105	0
321.304	301.431	323.442	318.366	350.786	297.646	349.566	315.026	350.359	312.496	0
282.845	323.863	297.105	337.23	321.809	306.583	360.103	313.162	300.096	316.856	0
284.049	317.006	298.453	311.493	327.241	346.902	350.354	318.398	336.164	273.825	0
340.344	296.002	332.878	310.089	273.793	338.051	322.322	288.25	314.846	319.681	0
349.27	343.461	297.916	321.018	319.235	299.743	317.543	314.747	285.217	378.714	0
271.317	367.125	241.719	299.221	319.986	272.745	301.17	354.422	322.506	331.465	0
284.423	338.982	300.403	298.319	279.584	313.865	369.989	322.158	290.739	308.459	0
325.299	394.753	314.458	320.228	310.31	294.454	334.958	332.141	314.218	329.668	0
273.329	357.954	337.59	311.579	299.72	328.255	375.29	328.406	289.647	362.762	0
321.512	325.014	318.962	305.005	359.729	362.651	349.183	399.637	465.095	401.39	1
372.314	343.557	332.323	286.71	401.798	356.975	350.942	379.155	424.853	402.96	1
316.572	332.434	357.197	333.581	312.085	387.971	342.265	359.663	423.959	435.544	1
300.259	316.619	320.636	326.807	318.608	315.245	320.422	295.903	316.27	295.304	0
306.059	347.469	295.373	364.263	336.187	286.706	360.941	269.693	342.967	332.188	0
329.784	318.795	304.629	276.536	348.712	331.869	333.49	347.279	313.71	329.035	0
336.721	370.988	302.986	350.96	319.009	319.248	338.551	394.347	350.63	440.734	1
305.436	310.372	328.058	317.859	362.399	306.21	356.533	331.31	333.57	311.182	0
306.772	343.776	285.54	299.967	336.772	334.812	314.51	302.397	280.909	412.174	0
325.006	316.324	275.809	280.534	305.244	358.694	308.518	334.437	337.206	350.387	0
325.72	379.185	334.803	313.699	310.93	354.064	340.273	306.205	314.94	296.75	0
305.369	293.244	329.431	314.904	283.182	331.9	341.62	285.36	295.301	301.893	0
363.854	380.959	315.529	304.272	328.403	389.952	374.653	354.439	340.417	431.736	1
308.949	331.573	298.488	348.212	299.332	322.93	305.718	341.252	308.933	353.779	0
340.335	305.729	345.364	389.458	372.663	342.875	383.126	354.753	382.264	439.695	1
316.63	368.221	323.176	341.193	359.95	345.146	336.474	347.201	341.486	399.405	1
325.029	330.39	258.939	297.325	325.921	360.747	346.747	322.173	298.24	345.562	0
320.253	340.738	329.341	399.353	341.372	339.903	328.507	376.232	335.448	451.69	1
364.109	311.86	339.942	346.869	330.504	341.022	386.414	380.485	423.53	414.927	1
362.258	352.988	311.146	340.631	317.374	327.267	373.817	360.6	364.122	363.622	1
341.669	374.672	362.714	343.99	320.756	394.851	385.547	328.778	349.188	424.073	1
299.224	300.491	308.929	271.573	317.255	292.702	332.607	326.252	323.628	324.214	0
374.286	367.503	373.353	353.129	320.31	338.371	359.962	378.568	398.099	380.067	1
346.926	331.9	313.594	272.524	308.461	302.89	308.57	332.49	341.42	261.497	0
332.264	345.306	348.436	324.688	325.226	341.585	398.255	312.321	334.764	264.633	0
357.975	329.647	395.015	339.844	348.363	315.394	348.395	391.655	345.894	394.883	1
340.786	307.188	317.149	317.797	350.061	362.16	313.578	332.181	377.463	360.949	1
296.086	320.487	347.278	326.328	334.828	318.185	331.997	306.934	254.138	319.842	0
329.432	310.037	354.108	322.59	359.753	314.002	310.894	336.582	344.328	311.619	0
319.557	356.528	367.78	370.577	345.835	346.872	393.954	362.839	366.136	374.083	1
323.079	349.287	321.135	331.399	343.356	341.348	342.598	413.486	435.014	337.756	1
324.896	306.259	338.559	345.83	360.466	406.17	328.032	382.379	453.966	464.318	1
329.424	326.546	330.406	322.55	347.243	320.288	331.709	353.163	411.025	391.83	1
309.641	334.075	336.513	292.873	319.473	331.039	363.905	334.791	337.863	325.261	0
326.838	374.991	385.9	360.007	369.758	419.061	377.097	389.323	376.042	391.832	1
303.319	354.027	298.682	299.756	318.989	355.633	290.751	257.937	307.902	315.233	0
351.369	340.01	367.295	317.626	348.26	316.191	354.251	371.14	370.332	429.866	1
331.785	322.29	335.981	326.328	352.509	348.266	305.169	300.333	313.735	308.339	0
365.584	347.287	308.947	349.545	320.158	351.819	398.933	344.56	400.156	424.839	1
346.475	354.55	316.965	325.01	336.913	393.754	356.052	432.101	415.986	389.065	1
281.805	341.6	287.837	321.819	339.559	297.907	261.373	341.306	268.445	340.066	0
347.079	282.987	317.746	389.52	307.894	309.814	359.243	362.464	288.998	322.323	0
310.604	305.756	279.154	328.867	348.655	329.312	328.454	371.701	306.295	292.409	0
360.413	300.822	263.296	291.252	284.265	327.151	319.584	319.619	336.005	356.799	0
304.764	337.881	359.766	366.676	294.434	284.897	307.377	304.111	301.241	298.473	0
304.882	362.015	357.868	356.717	349.628	341.561	348.429	346.608	363.758	336.074	1
302.45	322.22	338.78	328.398	315.332	273.52	316.493	325.453	299.773	288.179	0
387.375	344.492	330.873	334.153	337.142	356.709	323.465	348.872	348.931	400.924	1
311.228	270.929	354.305	268.108	374.859	303.323	291.175	334.244	353.28	344.771	0
317.67	319.121	321.522	341.627	304.894	347.862	323.791	285.749	336.02	343.904	0
301.804	319.581	303.757	290.161	316.523	277.017	309.31	319.453	316.345	328.513	0
360.56	265.81	296.008	325.48	292.284	341.391	256.791	298.701	347.529	290.582	0
321.215	393.186	324.258	384.682	299.552	320.305	318.619	306.681	403.594	418.749	1
362.198	309.878	347.904	356.113	352.487	374.172	366.26	387.814	363.43	367.05	1
321.799	338.828	348.715	357.26	350.115	349.067	347.631	325.632	385.548	389.878	1
301.158	345.752	330.82	378.275	372.493	350.992	314.443	380.929	367.077	391.454	1
319.28	314.063	358.529	304.438	300.327	324.66	341.612	352.838	307.049	312.004	0
336.805	323.111	340.471	314.722	338.964	338.241	313.675	286.841	331.323	318.222	0
318.428	305.328	319.387	331.626	313.174	306.764	336.455	297.106	285.101	322.802	0
334.042	305.068	331.01	285.744	320.049	290.657	296.123	296.71	261.855	338.326	0
296.787	319.087	374.768	345.681	309.074	301.712	312.948	295.748	332.853	310.92	0
353.117	326.535	322.972	325.768	281.34	369.463	430.781	376.509	404.949	442.09	1
301.505	348.51	367.496	342.875	355.828	378.376	395.271	377.179	405.126	353.384	1
331.959	318.336	346.083	366.016	352.52	337.087	329.263	384.997	351.041	376.827	1
272.284	364.972	324.102	325.965	322.026	355.234	321.1	350.024	341.271	268.16	0
287.247	331.914	308.702	296.501	324.542	283.961	300.884	360.634	307.119	308.54	0
301.965	319.14	398.44	332.353	297.262	363.904	336.946	312.256	391.57	421.7	1
365.21	350.173	362.91	312.635	367.187	321.544	332.96	364.531	385.055	371.976	1
376.501	294.189	355.425	345.413	326.751	328.181	310.824	339.853	325.368	395.85	1
325.364	323.586	362.326	335.864	341.839	361.147	372.699	273.022	332.177	405.218	1
292.028	274.265	339.654	362.998	328.259	348.028	349.593	383.902	397.726	373.225	1
306.156	354.316	335.039	342.231	392.977	344.473	335.614	356.6	349.379	351.402	1
367.044	280.139	285.999	342.695	369.146	323.727	324.316	349.368	332.133	308.833	0
293.708	338.138	350.369	357.14	382.728	346.192	378.06	343.464	468.165	420.255	1
296.974	315.83	303.973	316.88	342.88	316.743	330.191	289.506	352.736	328.136	0
320.966	351.948	331.947	336.492	356.154	315.654	331.435	304.22	324.585	241.566	0
306.12	292.843	327.479	324.025	327.846	317.894	294.387	317.735	276.999	302.664	0
367.946	348.761	322.256	315.046	293.363	318.724	323.509	310.796	313.454	302.074	0
337.754	350.384	300.141	341.983	333.187	354.734	404.966	402.8	452.122	435.228	1
305.015	300.796	369.928	317.806	309.224	353.718	282.427	335.968	318.23	301.719	0
320.825	310.001	365.961	343.947	388.495	368.618	374.646	374.873	380.632	401.165	1
333.396	310.118	241.429	300.563	355.584	373.319	315.063	343.839	318.807	347.98	0
339.771	322.879	308.126	295.776	275.491	321.686	347.834	376.927	332.863	299.867	0
334.677	318.44	327.42	343.636	340.508	331.183	329.218	355.406	360.66	425.016	1
311.53	268.266	340.159	325.131	324.86	371.45	286.968	361.884	293.922	286.954	0
350.252	336.226	315.602	361.252	374.173	392.075	311.173	350.614	390.475	367.067	1
333.645	316.289	355.739	322.867	338.755	369.369	346.713	345.885	376.638	389.631	1
338.549	337.74	310.571	328.359	315.557	333.549	310.828	329.734	325.777	332.521	0
326.178	277.918	339.651	348.949	306.618	295.786	305.742	295.757	307.075	325.207	0
297.136	326.477	365.599	372.534	309.66	327.449	395.746	400.717	339.394	348.699	1
330.94	360.476	374.696	283.787	384.875	354.382	338.179	382.09	401.605	392.149	1
359.084	336.699	382.843	353.584	329.241	365.623	349.232	377.375	377.6	410.277	1
328.037	298.046	316.735	314.352	329.209	314.364	326.947	349.699	364.609	333.526	0
334.706	333.2	329.506	290.59	289.526	350.159	320.425	317.527	286.774	337.563	0
315.834	302.376	335.507	423.319	349.52	329.594	342.033	381.518	412.656	367.168	1
336.799	341.18	375.801	342.939	305.84	402.512	373.057	386.62	405.382	407.484	1
360.001	309.739	374.459	334.404	297.803	354.495	402.959	391.222	362.165	423.456	1
387.07	295.049	350.921	365.799	324.013	338.995	303.268	395.798	344.84	448.362	1
328.426	344.333	362.155	367.979	359.198	360.048	403.05	430.796	403.423	477.382	1
321.188	290.547	315.755	310.604	311.287	330.64	323.827	294.461	302.338	334.652	0
330.385	346.138	307.641	335.15	335.236	363.741	371.816	395.149	369.307	400.585	1
312.036	375.322	279.568	281.587	280.87	322.881	302.371	290.21	327.434	295.799	0
301.874	284.633	285.857	354.339	302.355	320.379	300.315	340.038	324.742	351.563	0
291.083	322.506	324.029	366.223	342.686	330.768	384.692	344.392	376.323	365.185	1
311.886	306.023	316.86	316.206	368.288	352.054	317.182	318.12	310.403	319.668	0
321.046	320.609	365.73	371.303	366.435	335.902	387.623	376.216	385.802	392.773	1
370.619	263.208	302.307	359.214	293.627	402.188	366.683	401.739	388.629	465.679	1
341.602	354.466	347.236	295.32	334.001	318.882	315.296	344.41	320.385	331.543	0
340.862	306.885	313.799	333.779	292.44	295.906	330.923	326.588	293.491	348.334	0
331.49	321.709	299.052	340.668	370.164	318.288	340.255	289.429	319.32	337.316	0
294.639	351.709	320.559	290.246	338.209	359.381	410.881	382.434	355.044	389.972	1
351.093	300.744	308.653	347.848	340.937	328.405	345.082	330.754	327.194	356.067	0
326.316	313.656	326.974	281.947	337.621	311.035	351.459	333.251	330.083	296.987	0
336.065	291.31	341.287	354.732	343.388	282.901	361.363	302.857	281.058	299.002	0
314.024	329.3	314.849	330.702	316.722	306.816	317.506	329.833	364.116	328.814	0
337.574	302.997	299.361	339.625	292.35	316.118	327.022	343.543	329.215	288.308	0
329.43	340.109	337.378	353.692	287.499	362.056	296.386	319.468	324.212	359.842	0
307.783	352.037	325.182	281.231	333.408	336.151	332.599	265.331	319.614	329.771	0
270.532	317.206	351.603	308.877	310.16	338.524	361.439	350.31	284.058	268.337	0
358.52	344.323	299.224	371.588	370.755	344.887	417.398	329.168	381.664	408.883	1
289.149	322.784	322.591	341.29	361.755	288.524	318.819	349.84	312.382	299.854	0
287.7	339.227	346.788	358.674	328.468	426.09	365.068	379.864	350.931	405.651	1
331.891	369.662	282.844	335.149	351.333	336.516	387.763	370.35	434.179	406.535	1
330.982	289.68	289.888	279.967	422.025	319.137	308.861	337.305	319.191	325.658	0
323.988	308.945	301.591	309.424	345.16	335.591	307.508	330.761	310.142	314.217	0
308.988	308.3	303.871	363.226	346.677	300.741	339.816	349.506	423.016	421.775	1
290.902	347.707	309.484	336.726	337.382	307.934	339.545	316.684	314.413	290.04	0
253.033	310.97	302.704	307.876	311.629	315.498	271.905	376.547	275.818	321.884	0
321.575	329.206	390.195	361.068	400.284	314.642	357.584	340.474	383.966	381.778	1
333.963	345.31	311.131	348.525	292.442	311.885	330.839	356.434	306.138	299.177	0
349.805	374.935	329.823	338.637	332.684	353.65	343.836	351.122	368.089	378.715	1
307.302	327.189	364.93	310.145	329.011	386.172	377.05	320.165	346.672	396.838	1
330.022	339.256	358.223	311.512	320.841	380.988	363.513	353.435	354.777	425.114	1
374.976	360.282	340.406	350.315	365.422	387.145	320.536	329.561	368.037	407.585	1
338.837	310.195	321.386	329.304	355.672	270.264	317.688	318.475	311.701	319.4	0
340.937	279.062	329.426	319.721	404.019	362.106	361.133	386.931	352.544	390.093	1
312.474	282.204	351.474	346.567	279.142	310.668	307.317	325.588	329.244	289.83	0
323.589	326.364	282.986	361.774	346.606	337.511	375.318	401.121	436.306	438.276	1
284.942	320.54	300.546	396.532	421.208	372.681	324.246	386.432	353.452	434.571	1
310.718	336.335	370.352	397.923	336.946	327.784	346.048	384.976	384.924	333.053	1
318.181	393.032	334.976	322.121	322.298	328.968	339.525	297.957	317.13	321.987	0
309.505	324.791	282.91	321.081	286.571	307.232	343.835	306.839	323.136	353.972	0
318.304	333.756	331.181	311.476	317.09	284.866	331.154	256.728	330.44	299.996	0
335.071	345.821	333.943	328.514	352.143	402.336	412.308	378.789	389.661	411.435	1
333.567	350.311	302.274	293.747	360.892	338.901	356.561	329.28	379.75	376.806	1
291.794	353.78	362.807	393.867	390.823	306.826	340.643	406.244	383.275	453.159	1
337.519	339.351	316.763	298.29	332.171	393.494	372.665	383.232	355.812	406.36	1
352.962	285.587	326.475	273.55	338.257	321.652	323.281	329.388	331.892	341.99	0
311.921	335.38	374.125	345.213	361.726	304.492	385.971	340.234	408.665	436.148	1
310.432	318.115	295.291	329.244	378.279	323.238	377.312	330.086	374.232	389.381	1
266.716	358.811	284.453	336.144	367.02	296.154	337.27	342.792	347.081	335.222	0
281.952	320.273	339.097	378.821	349.822	405.896	317.818	390.831	423.589	466.749	1
357.195	305.921	351.884	289.718	333.725	290.743	329.393	304.489	265.843	315.313	0
331.888	306.168	284.416	354.544	244.9	322.337	272.756	298.565	333.247	330.927	0
338.691	334.16	330.161	345.077	345.967	357.639	401.952	398.103	280.323	416.789	1
345.313	324.006	289.157	335.386	346.749	353.942	315.2	320.299	330.666	343.921	0
357.561	342.493	353.95	273.828	362.347	360.851	356.516	358.69	382.889	414.731	1
310.702	315.936	305.425	341.58	339.458	397.23	351.079	352.15	330.571	400.653	1
319.578	340.65	343.682	316.03	330.188	362.915	344.743	361.262	378.022	409.909	1
360.162	371.81	320.856	383.541	381.188	325.834	336.153	372.739	349.512	433.947	1
332.31	287.087	340.303	352.224	316.489	350.546	362.565	382.415	437.172	426.587	1
340.806	351.833	369.906	330.906	352.058	380.396	392.737	396.706	418.252	396.618	1
312.736	344.27	280.595	307.251	324.175	296.825	310.643	320.139	301.048	340.396	0
359.901	346.163	327.845	403.331	307.275	335.915	332.701	344.449	340.656	334.545	0
355.93	300.345	324.678	323.299	336.016	347.248	359.1	368.56	432.829	416.626	1
316.147	343.045	338.705	335.867	303.513	275.691	303.122	344.764	370.45	294.615	0
330.196	323.949	282.902	339.807	329.121	315.715	312.926	298.545	306.122	343.36	0
326.433	358.277	306.712	292.947	326.082	322.093	306.756	278.163	314.662	325.966	0
365.417	345.869	356.864	368.072	371.518	379.547	327.746	397.622	449.646	437.303	1
372.456	283.995	345.276	317.507	361.568	348.999	354.284	331.387	379.943	444.964	1
347.029	355.243	361.201	332.749	298.147	390.099	361.087	402.524	423.974	425.536	1
334.367	293.459	290.548	284.428	255.029	302.446	269.652	337.602	309.49	314.171	0
356.309	293.15	301.586	340.375	313.627	340.077	334.682	293.354	345.409	323.305	0
334.681	314.418	359.018	351.88	312.673	320.763	384.23	452.992	393.405	436.691	1
325.563	352.265	391.362	357.917	334.13	346.764	385.617	400.856	376.66	389.275	1
373.625	329.474	332.13	390.586	312.957	350.877	322.046	355.842	347.069	429.897	1
291.879	365.967	289.209	313.372	307.096	332.7	291.214	312.871	358.698	301.253	0
331.042	269.538	324.402	315.495	285.96	328.34	346.829	294.088	346.333	301.964	0
357.799	329.659	327.385	369.454	315.349	328.579	358.218	362.871	385.609	369.096	1
290.058	316.13	338.614	343.855	373.827	363.193	374.893	402.199	386.33	377.353	1
344.639	316.235	315.406	326.181	355.847	359.882	386.692	355.17	345.202	409.427	1
297.944	317.313	319.747	307.255	325.68	319.045	314.112	339.11	305.592	338.873	0
337.939	381.393	323.377	387.931	321.668	315.363	368.589	384.974	389.322	414.425	1
365.634	298.189	307.488	322.828	282.971	297.872	295.16	288.131	295.978	293.899	0
280.927	380.637	293.153	373.801	382.759	340.568	328.153	414.62	404.813	371.28	1
336.793	284.88	360.869	276.069	290.801	334.285	342.055	323.761	373.651	310.383	0
311.948	331.657	309.153	320.244	302.472	352.497	317.547	362.645	300.371	306.476	0
295.501	285.386	327.716	288.262	341.527	343.314	341.194	333.549	312.041	337.983	0
348.115	378.283	317.968	296.969	339.11	385.944	401.563	399.873	346.817	344.509	1
367.781	329.117	303.227	348.943	318.189	340.259	340.743	378.85	415.68	400.241	1
335.388	339.683	326.877	281.268	353.575	315.033	345.437	330.719	272.436	326.089	0
330.872	312.733	290.753	316.283	346.536	331.073	311.061	341.564	332.015	345.133	0
338.829	314.975	299.346	341.004	306.516	309.011	329.441	269.254	349.772	316.623	0
336.566	316.587	301.061	334.353	393.464	325.92	339.414	350.687	405.256	431.937	1
371.389	296.322	304.52	319.093	341.859	367.63	346.128	391.804	394.895	385.459	1
333.001	299.355	335.261	352.982	325.572	355.138	324.416	357.353	282.041	326.788	0
287.712	308.066	289.617	318.365	305.937	326.674	303.256	297.225	311.832	325.63	0
326.55	311.038	284.403	302.646	335.492	264.293	323.122	344.697	338.237	329.486	0
336.734	321.408	365.263	325.706	339.03	377.889	401.769	368.852	422.733	374.135	1
307.441	296.823	329.463	381.654	376.022	360.08	389.491	368.89	395.499	401.814	1
278.786	292.437	335.364	319.659	318.62	282.497	298.104	348.333	316.834	261.988	0
320.679	318.307	302.146	337.832	291.771	285.709	306.873	343.532	297.754	326.665	0
299.225	362.125	301.371	298.69	363.217	339.452	333.572	405.52	350.311	482.612	1
339.654	302.043	344.731	310.933	337.951	346.566	319.738	319.363	338.654	316.56	0
338.465	339.72	298.849	311.541	326.894	328.494	343.034	339.734	284.177	307.871	0
317.284	301.178	299.172	323.374	372.374	344.42	400.857	377.585	396.634	433.641	1
309.158	321.03	332.995	322.142	307.764	349.833	292.356	322.463	284.835	325.846	0
305.271	290.43	373.001	430.187	333.698	363.033	378.568	396.388	364.027	389.114	1
362.177	374.17	307.876	379.122	327.471	327.175	377.58	361.766	365.372	416.414	1
325.425	335.221	343.147	331.812	385.312	336.473	398.794	364.339	369.798	420.886	1
330.3	334.354	290.387	306.872	308.149	296.958	319.346	312.013	286.914	278.844	0
295.445	328.079	325.766	329.444	358.864	349.298	355.072	317.096	386.198	474.159	1
338.785	314.06	349.598	301.804	379.927	319.543	346.336	415.121	406.124	368.698	1
333.977	380.065	348.069	318.834	312.371	246.953	345.19	280.481	311.968	343.533	0
311.26	327.91	359.672	323.39	351.124	342.432	338.636	346.057	388.006	419.263	1
302.559	332.223	340.922	293.776	336.731	316.855	328.931	292.481	327.899	306.967	0
313.491	299.912	328.671	308.164	342.151	325.387	308.442	323.953	327.341	338.641	0
340.14	326.148	304.889	312.218	309.977	331.304	312.084	298.201	315.173	300.997	0
312.184	382.393	368.701	356.549	324.641	345.111	347.793	403.318	431.031	426.127	1
303.705	324.387	341.246	290.054	342.134	370.11	362.296	366.847	378.527	441.784	1
386.145	296.791	334.124	326.25	312.837	332.488	281.15	316.902	309.839	327.976	0
358.222	295.451	326.308	349.761	302.075	299.181	308.972	333.201	373.028	458.893	1
327.523	349.031	299.159	292.485	339.13	252.669	323.535	284.515	280.002	350.188	0
288.914	347.928	287.779	303.148	356.334	350.768	381.781	351.152	391.478	402.169	1
334.778	331.578	304.574	336.22	347.062	392.075	326.64	337.526	326.111	434.099	1
305.075	302.619	331.298	322.761	322.152	344.852	290.139	333.114	368.024	330.788	0
300.489	329.54	314.857	324.674	297.671	367.682	367.247	467.17	406	405.201	1
323.512	337.346	365.062	326.671	281.539	304.237	353.014	322.542	327.093	335.92	0
367.144	331.876	310.596	333.044	371.97	363.436	395.296	362.655	316.054	378.075	1
280.6	325.946	313.713	252.406	368.626	293.502	328.157	339.86	306.712	346.913	0
313.834	273.594	335.118	367.091	332.519	309.54	291.217	321.655	301.579	295.261	0
337.504	338.406	343.944	314.096	314.119	318.535	353.441	352.262	391.559	480.18	1
318.602	347.443	280.838	368.663	378.618	367.063	340.328	412.509	391.595	386.125	1
346.154	326.429	344.758	304.066	330.711	293.255	290.037	349.2	283.37	342.522	0
286.537	303.648	339.399	340.861	316.32	283.95	309.216	307.801	302.615	306.193	0
383.274	339.304	392.842	374.351	281.455	306.157	311.268	343.714	392.93	413.816	1
323.92	317.599	326.277	347.876	311.691	299.558	310.459	356.38	338.049	292.873	0
278.584	290.92	358.796	326.963	357.734	338.934	367.06	312.818	364.755	407.382	1
314.278	334.687	337.051	319.625	345.506	382.542	388.65	338.933	429.214	421.763	1
388.463	327.805	346.307	386.348	369.405	358.857	420.586	395.534	323.131	400.069	1
310.167	351.021	281.078	296.446	263.922	359.683	277.51	299.737	366.497	325.215	0
307.3	275.146	317.61	360.394	344.638	337.988	284.313	351.438	353.724	350.577	0
378.416	341.237	330.705	307.475	350.222	349.884	376.221	363.169	392.265	433.613	1
349.427	335.796	317.215	347.894	297.632	331.878	389.815	355.942	414.52	428.107	1
334.424	327.267	370.003	376.812	419.579	382.695	370.12	299.662	353.335	376.461	1
343.048	337.053	333.46	352.376	339.465	297.505	335.19	410.76	337.253	456.437	1
320.845	364.854	305.603	285.057	367.417	326.28	403.302	384.655	379.053	420.132	1
326.511	293.102	333.218	314.514	293.284	349.374	370.225	353.078	331.911	312.011	0
323.995	308.547	344.21	318.451	334.072	383.38	347.172	382.643	380.539	383.753	1
304.863	355.993	337.139	336.702	310.328	313.452	278.399	331.326	292.108	348.281	0
326.661	299.362	308.458	344.275	264.821	341.707	346.685	331.508	338.749	331.406	0
311.653	347.501	333.596	305.076	354.87	323.026	282.224	330.993	350.018	358.77	0
338.448	348.535	357.763	330.956	337.765	338.652	366.733	360.381	407.873	401.765	1
349.586	373.406	363.29	333.976	354.301	369.951	328.827	402.696	368.84	454.953	1
314.832	323.351	354.829	348.013	363.3	396.442	360.988	370.886	372.412	385.951	1
327.037	324.791	337.012	323.334	339.24	384.092	284.921	361.677	341.258	421.789	1
353.9	337.106	371.127	272.497	297.522	337.691	375.857	404.037	428.732	347.684	1
294.664	413.193	314.314	356.581	337.148	357.612	415.821	352.585	420.802	457.88	1
321.079	327.413	323.576	369.679	370.434	378.191	319.079	354.913	364.457	355.295	1
343.746	296.119	326.02	310.355	329.506	355.246	287.99	320.169	333.036	277.127	0
341.39	340.046	359.102	312.237	349.727	316.409	334.874	323.818	312.794	294.803	0
320.666	314.546	334.6	338.867	341.414	319.451	307.084	360.617	315.747	309.305	0
320.488	331.143	304.199	323.679	316.045	354.879	388.539	357.103	360.66	372.294	1
360.081	293.826	373.274	298.667	375.236	360.43	347.621	393.038	414.756	397.421	1
367.272	310.518	307.141	292.775	373.458	331.66	337.587	339.348	380.914	388.996	1
334.629	376.028	369.508	332.69	389.489	381.741	338.862	356.403	379.253	449.95	1
282.454	372.516	361.424	272.188	342.155	307.19	279.061	302.473	350.562	307.837	0
296.08	306.931	329.71	334.328	341.541	384.917	341.171	392.502	354.113	370.798	1
275.866	315.807	316.105	307.818	382.581	354.47	318.373	382.777	378.828	373.337	1
301.452	275.819	305.357	314.95	330.553	336.284	307.331	325.136	309.912	322.922	0
326.365	352.931	306.325	362.351	317.821	362.446	356.217	360.163	407.335	436.739	1
273.112	289.56	347.011	317.147	315.123	320.018	324.564	316.105	338.817	310.147	0
307.041	343.647	315.562	320.149	330.194	306.933	334.517	305.968	311.411	326.224	0
351.17	317.155	340.133	310.194	311.109	294.196	339.994	331.425	292.102	303.405	0
277.674	340.629	307.95	309.734	346.276	300.149	292.061	358.506	298.464	334.774	0
316.28	358.081	358.552	351.264	292.709	336.557	346.481	412.643	418.596	393.579	1
264.508	304.881	301.895	317.408	328.831	322.643	295.483	363.729	338.332	332.767	0
358.864	353.504	282.098	373.159	328.573	307.574	314.069	307.375	305.125	346.519	0
341.477	298.519	360.855	362.138	286.331	301.548	359.649	317.19	312.537	262.917	0
282.007	333.47	392.117	306.47	318.653	330.647	302.307	334.671	321.088	305.717	0
323.895	322.234	299.675	352.083	288.675	339.258	297.721	315.112	348.006	327.48	0
306.818	344.863	342.458	305.786	438.622	357.321	309.67	368.431	369.657	379.774	1
319.853	317.072	321.309	309.684	294.01	273.35	323.955	309.275	297.593	312.933	0
335.322	339.836	324.886	300.81	374.441	362.922	289.278	324.915	274.664	349.867	0
263.222	373.743	274.586	339.142	301.954	328.813	348.108	335.504	348.795	329.054	0
297.394	303.217	357.639	351.489	354.095	360.368	344.818	382.939	448.439	399.834	1
322.497	328.014	321.094	286.201	349.359	372.231	327.406	330.517	323.215	333.705	0
326.371	336.334	301.555	364.838	351.861	338.548	322.838	389.196	390.613	423.516	1
321.764	335.901	377.586	333.351	349.599	361.587	360.904	371.545	367.544	380.301	1
285.674	360.84	314.331	315.985	351.933	312.247	334.967	304.732	280.07	324.069	0
355.362	320.591	355.228	358.236	353.926	355.344	340.134	394.847	395.792	449.26	1
320.47	321.623	335.079	339.049	328.704	369.151	360.349	382.603	377.057	489.243	1
303.382	334.457	290.442	370.321	340.816	267.004	330.507	312.139	331.97	321.586	0
331.011	360.187	334.539	327.363	353.245	329.26	350.788	360.009	372.362	484.153	1
312.206	386.636	392.092	344.562	322.942	347.881	396.935	391.763	346.945	413.314	1
303.202	280.305	328.627	329.591	348.822	252.922	312.685	363.532	321.175	315.025	0
323.372	294.024	335.741	326.62	331.213	293.275	351.687	308.78	328.87	358.6	0
337.034	333.801	309.696	354.794	338.796	349.372	390.848	359.838	371.235	382.873	1
312.788	344.817	334.294	340.622	409.964	313.315	369.749	334.968	356.828	403.488	1
348.679	376.338	325.144	361.664	313.987	376.743	361.678	370.922	380.717	397.73	1
331.76	312.416	282.662	326.007	365.392	330.209	297.995	294.514	308.311	337.735	0
381.35	336.061	349.622	393.603	294.318	344.781	408.25	380.345	415.227	368.406	1
318.03	339.779	336.03	379.607	315.812	351.852	315.234	382.154	405.357	387.072	1
301.415	318.485	320.023	355.327	341.637	381.084	358.222	369.737	400.095	399.915	1
330.856	279.253	307.537	343.65	385.822	291.559	334.824	319.777	386.849	395.809	1
327.88	357.088	326.651	326.624	345.1	321.299	297.86	318.083	315.99	269.378	0
288.283	327.387	332.144	343.299	324.658	337.846	350.501	262.869	349.408	297.498	0
330.833	332.267	311.463	306.493	290.055	347.967	321.798	325.553	311.96	359.772	0
283.42	276.366	340.336	334.712	317.722	302.112	296.242	301.622	318.704	333.621	0
301.409	327.893	264.285	299.367	332.383	295.549	356.162	338.854	299.075	322.824	0
330.36	351.675	344.807	276.655	333.731	348.913	308.234	299.963	330.184	313.628	0
275.736	304.958	348.712	341.922	368.166	291.728	411.283	342.066	403.037	395.364	1
327.225	273.299	329.856	306.868	337.83	324.772	373.32	366.511	347.845	391.251	1
333.479	330.015	300.257	315.773	307.122	296.417	298.869	268.87	329.787	392.448	0
290.39	304.637	270.342	339.121	304.795	318.6	265.011	356.591	339.762	307.686	0
339.191	342.605	306.059	311.672	308.792	305.314	311.104	314.319	337.709	343.994	0
284.362	315.444	296.792	283.914	352.511	330.466	366.588	349.972	300.819	285.929	0
321.52	291.934	285.38	327.821	330.844	323.658	344.78	329.057	324.787	290.724	0
323.253	331.061	319.713	350.002	284.452	397.112	322.264	297.223	306.486	245.025	0
379.493	353.775	388.355	355.285	373.423	393.754	389.596	365.298	392.203	385.9	1
322.91	278.1	324.248	324.244	324.326	333.876	281.697	281.799	334.873	280.322	0
316.239	376.275	305.159	371.089	375.469	320.673	323.623	391.797	359.254	418.023	1
323.042	352.399	304.224	345.554	275.428	329.18	315.595	331.084	324.972	312.377	0
304.512	314.569	314.002	302.79	354.713	305.324	285.397	315.024	367.195	269.816	0
305.321	328.31	360.917	310.88	314.995	346.584	324.396	327.872	310.24	371.5	0
313.443	344.381	306.595	336.798	286.94	321.802	330.199	287.331	308.444	344	0
355.53	328.579	298.794	316.129	291.716	331.371	335.019	304.48	300.984	347.47	0
377.399	350.371	309.81	316.693	369.357	317.548	371.144	374.236	350.336	425.945	1
338.859	314.485	343.147	289.719	319.898	292.614	283.771	336.55	369.406	329.23	0
364.482	347.651	341.816	371.594	393.087	362.365	343.97	416.891	392.927	427.294	1
323.903	376.031	328.626	336.507	322.23	380.13	357.465	345.506	384.86	346.293	1
355.92	300.542	337.819	355.575	356.382	366.496	371.578	378.28	345.134	400.388	1
304.284	318.268	301.679	324.539	310.87	322.054	335.027	285.532	313.946	295.747	0
356.436	339.413	352.332	344.74	366.725	334.018	335.726	310.775	284.921	306.111	0
269.578	332.393	341.092	305.873	341.976	314.032	332.115	325.753	307.409	296.499	0
345.575	324.502	338.695	322.635	372.331	345.61	348.811	350.93	385.123	421.161	1
306.547	306.601	342.985	375.294	355.949	361.032	369.15	379.24	362.321	389.213	1
346.613	338.769	284.354	349.491	250.962	311.208	335.22	324.854	332.398	293.974	0
290.539	299.116	323.82	268.471	281.411	346.489	320.746	382.344	331.301	337.222	0
286.255	291.006	322.649	349.091	284.402	332.372	350.737	392.221	380.486	357.36	1
332.702	357.236	307.96	275.225	369.542	338.473	416.021	344.495	383.633	357.188	1
350.737	321.318	304.325	345.81	269.194	321.109	334.06	336.256	337.674	316.752	0
327.81	312.677	311.866	331.269	325.742	348.303	400.845	409.349	435.271	385.065	1
304.3	353.291	362.528	331.478	327.208	364.141	384.131	387.155	339.696	396.517	1
315.921	322.707	304.555	346.557	297.415	273.461	330.28	332.099	319.068	376.706	0
318.921	363.87	297.336	311.394	344.797	336.748	356.568	373.49	428.309	427.672	1
372.354	301.058	307.199	307.67	314.504	259.179	339.829	292.74	346.944	349.625	0
286.4	310.378	295.815	274.653	334.82	338.609	330.353	308.151	340.976	329.569	0
296.058	334.705	344.6	306.761	392.635	343.513	386.46	371.083	325.889	350.052	1
330.661	358.971	327.386	320.876	377.443	330.344	309.029	327.071	415.693	393.458	1
322.698	339.351	316.791	325.491	317.121	343.151	293.234	344.829	294.62	301.783	0
351.705	374.774	365.002	361.698	362.732	364.546	366.941	396.547	370.695	408.776	1
335.511	380.722	272.831	344.62	333.485	326.824	322.434	368.433	381.626	391.228	1
355.604	303.208	347.723	329.324	340.75	367.021	371.377	382.818	404.178	421.534	1
362.583	301.196	323.663	331.106	367.754	288.55	354.411	324.975	302.964	300.598	0
302.976	360.415	350.168	320.008	325.198	331.504	346.915	340.812	252.176	286.709	0
301.121	328.383	312.555	329.155	351.042	309.106	371.593	306.758	308.043	339.136	0
361.414	330.658	330.73	357.402	328.571	395.857	338.623	412.988	429	330.259	1
329.899	323.505	292.708	326.154	338.295	364.606	306.294	305.644	336.21	302.59	0
316.493	330.039	301.006	318.71	279.453	313.464	285.674	338.531	314.794	352.567	0
311.197	313.768	318.261	337.6	343.573	291.382	349.095	363.064	440.072	428.297	1
354.785	359.049	358.084	311.902	325.775	354.472	387.974	357.715	385.145	419.031	1
315.419	302.63	305.21	312.703	306.536	294.898	314.49	287.08	342.711	316.843	0
341.906	309.493	306.441	293.409	353.162	317.418	267.404	341.74	310.766	364.52	0
354.44	287.85	355.047	315.398	354.882	322.842	290.253	334.763	327.459	307.636	0
331.729	375.393	313.041	357.942	344.943	334.114	372.022	344.299	364.015	396.649	1
352.12	367.611	347.115	319.614	324.093	337.375	323.014	328.083	302.522	308.659	0
329.534	328.239	335.809	324.282	293.996	278.859	349.206	322.359	284.453	310.268	0
311.677	337.094	371.426	359.425	347.774	347.606	378.393	370.379	400.735	385.911	1
333.91	297.35	325.575	315.056	349.985	316.442	340.504	289.621	312.327	302.814	0
313.874	348.437	325.098	371.354	320.85	374.645	338.178	383.979	361.516	401.214	1
353.757	353.251	338.98	308.646	336.35	359.996	407.828	310.823	422.12	424.188	1
350.054	317.472	295.271	349.014	323.426	313.261	314.291	297.589	349.11	276.502	0
337.752	275.764	338.943	306.417	339.311	259.85	333.928	265.397	312.26	341.567	0
314.164	330.081	349.965	358.791	328.971	347.632	314.231	369.548	379.027	448.728	1
336.604	317.676	349.623	330.631	355.777	398.382	379.243	386.456	364.586	447.303	1
357.737	360.152	366.423	317.02	327.573	345.661	341.199	358.728	362.633	387.831	1
329.429	316.03	339.83	365.113	356.875	314.295	346.046	323.874	386.752	372.663	1
287.304	310.099	304.879	349.281	337.128	349.552	338.964	351.487	310.785	294.896	0
314.076	357.506	346.419	357.529	383.188	336.018	316.496	386.854	357.033	350.482	1
316.045	320.358	288.407	333.641	282.778	340.803	303.6	297.331	298.866	333.39	0
323.062	293.927	397.669	355.09	324.102	318.678	337.198	331.936	303.922	270.076	0
300.156	343.758	360.604	295.5	345.485	333.161	341.505	335.033	365.21	318.034	0
300.837	307.57	367.614	346.544	297.265	348.111	353.812	368.897	410.027	372.045	1
388.736	321.8	355.938	348.881	325.803	330.818	397.411	346.842	378.051	366.682	1
390.895	326.023	330.994	370.054	300.907	360.232	382.092	380.112	399.206	428.498	1
336.597	341.222	362.331	361.159	323.204	368.302	397.7	346.779	415.607	458.46	1
307.77	311.942	304.252	284.01	297.484	279.903	332.3	356.845	310.511	302.668	0
323.971	354.436	359.819	355.174	330.791	323.398	365.321	388.08	374.762	443.519	1
329.215	296.397	293.143	355.843	328.43	321.902	311.966	292.038	333.194	313.11	0
339.832	310.435	352.824	337.926	356.085	369.94	404.282	341.316	355.993	435.909	1
347.874	329.91	381.065	359.205	298.65	347.778	354.153	405.274	390.449	361.315	1
306.918	342.417	381.075	349.571	313.101	381.123	422.325	397.41	419.951	387.377	1
303.66	341.095	317.163	347.767	327.951	319.875	279.201	294.75	343.219	325.463	0
320.053	302.818	301.596	336.679	346.455	338.758	356.051	319.002	300.074	318.852	0
325.216	378.467	314.986	353.57	335.237	337.696	353.612	384.396	335.138	407.913	1
374.427	288.788	321.104	345.999	349.21	371.593	365.873	347.573	396.439	365.586	1
357.442	352.742	343.197	361.266	351.668	372.498	380.45	334.662	403.596	365.535	1
301.176	292.637	356.299	294.198	353.666	338.796	357.723	361.748	380.026	456.584	1
325.751	310.525	350.621	276.421	391.54	361.831	386.401	390.303	374.928	350.661	1
335.317	330.159	335.317	391.216	336.036	382.616	373.959	403.568	390.989	367.944	1
320.538	255.32	357.019	330.955	361.289	367.557	374.51	408.39	420.552	430.403	1
302.53	341.87	328.967	301.765	333.753	324.744	305.668	328.446	309.003	328.94	0
384.641	316.184	352.272	346.161	387.146	341.362	364.299	413.827	377.683	375.793	1
360.905	311.451	289.047	318.372	341.058	286.112	309.909	273.405	352.128	329.422	0
272.93	321.84	311.602	330.236	360.864	411.526	377.942	355.359	301.174	288.34	0
368.135	316.389	354.974	325.55	358.642	366.447	350.054	339.208	362.321	442.1	1
295.589	303.661	332.819	278.728	292.688	316.73	332.138	292.569	275.153	325.855	0
324.196	343.109	313.411	269.288	362.551	279.203	319.544	312.949	331.959	308.101	0
291.034	309.656	335.177	376.486	373.002	322.995	378.974	391.347	369.539	356.282	1
304.945	303.038	328.027	290.476	338.63	307.897	349.375	327.64	277.727	361.582	0
293.426	327.706	284.079	340.554	335.063	302.185	342.452	358.375	298.111	320.664	0
368.573	334.327	307.906	251.337	313.567	339	310.779	299.378	351.606	297.697	0
344.069	296.349	281.371	282.385	369.728	323.231	290.292	341.919	333.17	289.916	0
332.116	391.206	341.082	342.443	321.552	305.094	296.537	273.204	315.972	273.533	0
321.52	335.691	362.443	315.018	353.46	342.861	296.689	319.916	332.33	408.217	1
331.618	342.758	312.049	325.821	320.689	294.713	314.384	318.617	351.771	332.658	0
282.857	271.34	339.113	294.026	333.402	331.478	343.932	310.804	335.225	328.234	0
303.861	325.771	339.181	314.852	300.623	361.84	319.473	274.308	264.78	328.79	0
326.285	344.471	302.713	322.007	329.514	339.327	367.911	331.522	303.412	313.554	0
284.748	347.444	347.943	379.563	346.084	350.434	376.709	402.332	371.518	352.769	1
335.976	323.143	347.103	313.966	310.815	314.195	300.934	347.294	319.648	330.522	0
330.439	381.063	336.846	351.547	339.379	359.018	335.471	414.071	415.476	430.857	1
313.949	310.762	277.333	357.498	342.132	340.972	379.151	470.927	336.322	348.256	1
278.973	293.388	368.084	309.257	326.903	316.969	399.001	342.375	373.447	332.766	1
405.359	308.199	381.057	338.345	392.735	333.015	430.967	329.051	421.345	428.053	1
320.482	349.103	340.424	287.937	292.543	333.056	286.587	305.278	319.883	290.969	0
321.108	306.732	322.111	363.662	265.162	274.634	315.731	335.885	316.422	333.68	0
355.471	353.223	342.925	318.802	355.883	348.744	342.414	355.73	453.515	445.694	1
289.497	298.625	265.119	311.584	337.595	304.074	306.698	328.18	305.562	287.01	0
342.223	341.718	364.763	343.917	374.048	338.897	390.97	384.998	338.438	440.041	1
342.714	342.202	324.088	359.187	310.348	336.369	412.748	362.951	425.814	414.644	1
317.496	372.37	313.181	312.499	359.265	365.937	399.561	296.877	382.29	416.458	1
335.853	327.166	282.499	336.053	326.037	362.485	337.725	286.9	336.117	317.678	0
319.745	312.431	290.94	361.28	293.513	402.723	344.584	367.303	374.452	416.322	1
313.945	316.371	357.144	309.202	326.921	335.613	284.101	338.616	316.486	289.405	0
312.482	337.139	349.578	355.101	282.428	303.078	277.124	318.066	341.668	327.55	0
356.162	320.193	345.069	339.958	403.59	323.473	303.068	352.227	311.955	309.77	0
353.318	304.284	357.338	316.689	322.842	265.449	368.294	400.065	389.876	407.939	1
339.214	333.66	298.031	359.216	309.783	338.326	332.881	389.369	348.596	398.396	1
334.267	315.728	303.87	362.896	358.1	378.837	344.129	404.601	352.24	415.5	1
372.937	366.149	335.872	348.906	337.691	328.672	344.312	384.404	381.068	472.566	1
318.111	296.504	352.194	293.894	310.235	303.431	360.337	342.427	313.578	319.175	0
352.967	346.12	349.053	375.22	317.081	370.331	395.691	416.475	392.513	402.224	1
330.722	309.627	312.845	315.515	324.377	332.298	293.982	311.76	297.287	322.135	0
301.502	321.514	337.3	315.755	342.26	340.634	383.774	393.073	425.166	354.743	1
331.854	316.834	339.391	358.291	344.654	312.423	360.65	359.342	446.512	456.467	1
336.989	305.017	361.774	336.779	308.11	326.093	394.495	371.349	431.313	390.751	1
285.827	305.713	346.552	385.813	342.604	353.843	396.818	378.49	384.607	400.439	1
333.793	374.489	313.783	326.436	358.893	365.541	369.817	425.832	359.231	397.745	1
367.847	300.77	330.841	287.873	298.041	342.659	305.952	311.893	305.186	348.387	0
332.363	278.809	365.48	309.645	371.592	302.995	295.982	327.62	294.639	327.654	0
329.572	313.57	319.368	385.003	289.238	326.515	371.465	386.809	372.459	414.046	1
307.106	262.719	330.462	372.042	332.586	312.429	361.504	323.408	363.625	327.066	0
382.357	288.991	288.122	350.656	307.646	321.353	344.675	327.338	318.126	331.034	0
328.655	387.991	350.641	364.211	325.628	288.916	303.04	358.383	294.712	342.585	0
289.417	324.574	297.64	326.986	316.986	282.639	346.986	347.654	330.787	311.698	0
334.076	332.361	340.938	372.767	373.178	308.462	362.761	314.549	448.144	454.566	1
321.409	360.038	327.059	299.093	371.714	398.959	378.96	295.349	416.194	476.968	1
305.349	317.219	275.193	407.907	315.339	354.592	352.09	382.22	389.781	361.134	1
327.46	301.201	289.564	311.372	303.37	287.108	338.065	311.69	332.454	311.155	0
298.626	325.536	309.862	354.49	335.587	333.742	379.397	400.711	352.476	404.484	1
323.706	349.354	304.773	322.591	358.94	372.169	371.053	437.22	372.37	387.437	1
316.13	325.441	367.023	320.268	372.549	375.956	332.077	398.107	397.944	387.737	1
309.12	341.817	333.711	318.775	319.096	338.207	339.754	405.079	353.334	409.314	1
339.019	329.328	307.778	297.662	283.048	295.977	363.4	280.257	303.478	290.784	0
349.604	358.026	307.911	336.222	357.268	353.596	415.883	411.584	427.859	340.824	1
300.006	338.354	284.655	349.61	362.079	320.334	365.485	360.654	321.993	309.877	0
362.093	306.873	318.431	365.032	296.668	379.816	359.96	369.398	382.988	393.002	1
357.101	333.406	349.148	356.607	342.195	343.901	374.944	364.857	403.281	371.035	1
376.4	327.527	319.109	313.229	331.197	353.968	327.183	359.771	404.265	449.762	1
309.924	328.836	321.268	304.691	305.754	331.209	355.036	335.855	264.583	298.719	0
340.203	334.125	333.812	290.21	338.87	336.911	358.017	350.442	407.608	394.91	1
320.771	343.084	343.509	288.014	287.824	354.383	312.983	324.242	325.821	313.854	0
334.42	300.819	336.785	286.816	290.501	289.597	314.788	332.63	343.41	305.476	0
300.969	322.6	339.154	329.411	340.461	339.341	409.274	320.551	390.722	460.867	1
288.292	294.665	378.679	362.198	332.626	361.15	416.857	348.42	402.045	430.617	1
335.364	283.826	347.175	309.259	273.501	325.716	352.727	313.297	355.559	338.992	0
[truncated: 18,000 more rows]

## Sheet: data_for_DAE_1_NFS_user
294.901	302.189	310.981	322.171	361.124	294.197	366.964	348.117	416.751	294.197	1
296.281	302.758	313.419	314.212	306.723	348.544	333.918	366.932	312.985	296.281	0
320.358	351.017	359.327	367.94	356.851	368.657	341.208	338.921	375.84	320.358	1
395.249	304.25	368.58	344.315	305.889	317.304	314.557	331.978	354.548	278.566	0
326.832	340.614	343.897	372.428	375.108	342.059	356.608	392.019	387.449	326.832	1
366.427	297.371	336.058	341.627	281.64	386.588	439.799	363.976	392.437	281.64	1
360.936	298.567	305.431	318.08	316.649	356.412	371.387	295.253	303.783	295.253	0
334.142	334.259	311.439	339.319	348.522	323.581	368.778	336.966	317.214	311.439	0
380.04	308.011	343.941	340.698	360.198	333.307	257.635	298.433	332.946	257.635	0
322.095	280.826	367.135	323.391	280.889	330.961	322.605	305.571	332.474	280.826	0
304.136	331.135	281.986	314.732	281.923	365.783	317.041	351.021	332.521	281.923	0
275.944	328.1	318.734	344.393	322.264	359.733	377.186	377.821	380.307	275.944	1
318.578	314.695	324.86	345.104	334.578	353.034	301.55	298.128	317.599	298.128	0
290.452	350.4	336.644	308.571	336.307	301.301	372.456	365.665	432.66	290.452	1
348.814	364.111	307.616	375.599	312.466	322.233	341.249	392.098	351.832	307.616	1
299.524	359.225	339.05	359.79	318.634	353.442	385.126	400.159	381.324	299.524	1
331.716	304.502	376.779	321.83	341.896	309.484	291.794	337.336	346.251	291.794	0
337.01	303.111	321.2	318.476	377.037	368.409	367.156	377.698	359.267	303.111	1
317.426	297.559	338.756	355.22	382.585	332.748	299.193	325.084	294.523	294.523	0
301.025	350.279	357.143	368.044	344.862	369.153	411.32	372.255	378.525	301.025	1
308.073	305.825	288.973	340.06	266.622	299.777	334.343	319.963	335.784	266.622	0
280.369	339.816	312.143	336.579	306.403	328.314	346.666	269.917	272.758	269.917	0
357.923	323.486	279.856	294.217	284.956	344.157	304.793	290.353	305.4	279.856	0
340.965	333.869	310.859	354.731	323.056	322.294	329.884	395.962	413.205	310.859	1
339.251	326.437	316.134	305.898	337.127	341.486	331.873	313.934	343.299	297.058	0
298.652	369.166	313.753	331.172	299.67	327.276	331.815	320.115	328.25	298.652	0
330.86	383.485	361.012	340.005	336.207	366.64	390.201	371.145	432.167	330.86	1
310.57	298.563	353.83	279.11	307.558	295.478	308.006	303.147	332.102	279.11	0
332.757	361.233	286.827	388.509	321.497	369.95	389.993	409.129	368.367	286.827	1
329.073	311.087	323.348	387.637	319.809	337.969	308.299	306.646	311.252	306.646	0
318.735	340.1	338.283	359.765	369.949	315.263	317.133	385.303	393.017	315.263	1
326.93	339.079	358.567	313.372	276.217	345.639	296.53	351.463	305.087	276.217	0
294.563	350.629	347.656	336.344	336.117	409.028	349.685	365.195	355.759	294.563	1
312.118	320.957	354.995	304.867	362.497	315.106	356.582	317.678	399.885	304.867	1
360.356	336.114	363.621	337.056	327.763	350.947	354.644	396.313	382.168	327.763	1
312.939	358.605	338.724	330.453	325.297	310.989	364.627	361.513	393.391	310.989	1
346.742	305.135	327.646	325.552	297.783	247.612	333.549	311.347	304.875	247.612	0
304.26	354.736	348.629	373.808	321.109	327.189	369.154	390.082	408.628	304.26	1
353.195	334.962	320.793	353.607	332.235	358.608	382.314	397.55	401.447	320.793	1
283.721	308.487	283.021	330.604	336.257	358.94	368.385	350.796	359.511	283.021	1
325.164	309.602	336.787	325.712	314.615	318.886	331.591	308.833	293.312	293.312	0
308.429	335.086	317.128	340.416	317.728	319.841	317.676	296.694	296.55	295.683	0
328.833	367.036	343.453	288.96	311.721	342.557	327.291	377.305	318.788	280.741	0
347.273	327.796	327.58	315.011	316.296	317.392	249.191	329.949	345.051	249.191	0
286.31	353.479	318.676	373.613	310.225	334.975	367.127	386.665	397.841	286.31	1
320.028	343.822	364.901	279.803	394.561	334.484	397.547	415.763	339.894	279.803	1
328.371	352.076	347.588	296.056	308.907	328.683	318.522	384.13	331.097	296.056	0
324.973	349.803	313.974	364.244	296.031	395.417	384.245	373.915	349.105	296.031	1
352.765	390.029	307.469	331.859	303.372	276.564	357.202	337.56	307.08	276.564	0
328.881	320.583	320.736	317.479	295.928	337.541	364.855	339.89	397.329	295.928	1
340.818	311.975	340.327	393.291	367.077	380.748	427.093	404.841	395.75	311.975	1
331.494	318.935	331.591	313.318	312.613	310.215	305.985	296.125	318.486	296.125	0
326.472	330.596	369.427	379.616	346.316	398.903	373.751	381.416	449.44	326.472	1
317.085	366.093	268.859	303.886	315.224	323.751	274.871	333.384	338.461	268.859	0
339.863	326.144	311.48	342.839	391.288	359.628	370.285	335.867	388.819	311.48	1
289.48	278.415	334.112	360.571	343.194	347.608	360.47	339.809	334.657	278.415	1
296.276	329.539	355.695	317.62	335.901	352.821	415.546	384.043	371.9	296.276	1
309.467	339.064	333.526	361.487	371.548	382.127	378.603	389.081	440.8	309.467	1
330.681	324.871	290.369	345.115	338.345	314.455	327.525	348.594	376.359	290.369	1
311.91	340.734	365.256	328.201	332.708	312.209	332.612	388.307	380.447	311.91	1
358.541	334.593	330.776	318.914	288.573	307.226	328.243	291.883	331.844	288.573	0
319.442	319.778	343.514	317.712	253.184	307.701	324.958	344.279	354.92	253.184	0
320.626	319.289	323.551	326.011	303.011	293.563	344.432	314.441	355.785	293.563	0
293.968	325.224	353.928	353.715	287.494	360.942	336.738	325.751	314.293	287.494	0
378.442	324.808	315.613	319.645	304.499	372.413	336.116	321.895	348.417	304.499	0
371.976	352.94	338.345	385.948	346.062	360.038	320.096	384.515	340.54	320.096	1
319.734	339.48	341.877	294.244	312.581	302.868	358.234	320.749	404.851	294.244	1
299.274	319.063	369.661	306.332	363.45	340.74	321.405	311.067	362.834	299.274	0
323.768	358.754	333.455	300.782	328.803	302.347	371.085	274.623	303.316	274.623	0
362.928	308.37	331.53	327.528	342.308	362.24	342.776	393.946	396.616	308.37	1
347.55	331.031	319.583	346.207	332.724	342.797	386.462	412.727	401.678	319.583	1
372.236	345.916	327.445	355.07	362.915	357.061	302.899	400.419	279.371	279.371	1
316.725	383.135	356.694	333.574	320.812	338.257	370.885	301.895	402.253	301.895	1
304.541	363.747	359.777	336.353	329.256	358.898	328.308	372.635	364.76	304.541	1
292.517	326.078	293.533	335.652	353.015	345.893	266.485	337.247	320.22	266.485	0
316.892	324.071	340.505	408.295	407.882	315.456	346.865	399.382	321.817	315.456	1
296.663	378.55	334.876	312.163	293.868	347.913	328.655	262.725	297.148	262.725	0
309.377	337.572	315.883	322.57	319.548	295.705	349.67	310.759	308.277	295.705	0
385.239	346.968	318.655	316.846	338.912	308.325	411.963	376.647	349.036	308.325	1
331.215	342.251	358.692	318.451	305.465	349.121	336.993	383.055	328.35	305.465	1
291.879	311.974	341.196	381.385	311.118	354.961	298.227	325.234	314.751	291.879	0
341.588	319.435	331.146	350.983	360.104	331.67	352.689	395.992	393.746	319.435	1
292.983	329.858	333.312	331.527	322.553	305.981	445.552	414.289	373.106	292.983	1
354.484	302.818	387.975	292.853	336.613	376.182	363.623	327.08	411.433	292.853	1
387.102	330.274	328.231	326.638	292.939	366.449	302.137	362.883	375.619	292.939	1
296.39	332.51	342.23	328.802	305.4	385.433	365.871	350.194	420.246	296.39	1
346.32	285.544	307.967	344.259	356.619	353.954	305.572	394.486	421.604	285.544	1
326.33	326.378	300.483	343.263	341.558	336.624	300.939	286.138	336.5	286.138	0
328.511	363.699	362.189	307.475	333.657	328.861	365.371	404.577	385.524	307.475	1
275.256	342.568	342.544	349.28	316.059	331.765	334.349	422.613	359.299	275.256	1
321.842	343.766	337.082	339.884	266.045	325.564	344.445	328.854	342.814	266.045	0
326.943	315.848	333.943	373.162	330.947	344.071	353.843	390.299	414.874	315.848	1
332.35	402.629	320.802	328.634	317.887	335.594	306.718	345.493	366.273	306.718	0
285.681	331.327	312.651	373.908	349.663	353.522	399.871	319.166	393.713	285.681	1
298.835	333.994	356.895	298.368	294.901	319.704	335.86	320.038	299.348	294.901	0
331.014	320.432	310.817	304.031	307.343	298.062	293.687	352.013	313.892	276.259	0
364.963	300.28	300.951	293.864	349.443	305.324	330.557	278.305	305.512	278.305	0
364.992	336.218	343.95	311.038	305.357	321.429	297.401	348.387	339.627	297.401	0
333.298	349.143	341.715	343.921	358.102	327.472	350.462	319.7	339.973	284.492	0
321.088	302.274	344.949	349.11	383.851	355.793	376.635	377.774	427.766	302.274	1
376.537	326.445	358.806	316.609	324.668	375.91	378.636	401.435	364.901	316.609	1
367.606	273.567	345.498	317.364	337.261	334.423	406.266	406.748	400.464	273.567	1
315.484	332.845	312.16	310.023	313.176	317.77	320.203	384.05	289.054	289.054	0
338.649	352.533	305.423	329.241	310.344	354.316	364.922	390.533	351.341	305.423	1
316.106	326.722	321.809	378.824	331.499	307.47	354.59	403.915	403.696	307.47	1
314.788	339.548	312.903	319.037	336.041	369.947	418.427	393.912	351.798	312.903	1
329.547	345.085	335.266	299.941	343.548	285.838	340.233	335.17	347.839	284.083	0
342.17	337.726	336.495	324.517	362.4	311.776	322.559	305.411	318.443	305.411	0
350.685	281.077	284.146	383.798	341.349	297.454	312.56	368.193	393.046	281.077	1
357.451	386.859	336.746	333.733	373.7	337.943	318.308	367.625	391.187	318.308	1
344.161	316.691	336.429	335.141	315.13	269.889	329.182	337.809	300.961	269.889	0
325.159	293.492	301.396	285.681	338.432	335.361	299.046	393.052	343.252	285.681	0
329.475	337.995	308.485	354.403	285.038	354.977	372.709	369.526	394.75	285.038	1
312.152	304.317	294.08	332.776	321.024	313.556	306.143	362.415	349.675	294.08	0
358.882	324.174	320.572	360.369	321.896	322.323	350.231	398.468	388.615	320.572	1
341.303	332.051	317.764	309.551	306.223	319.393	299.748	307.042	282.39	282.39	0
346.196	346.483	337.107	333.828	338.973	301.536	341.079	289.679	335.654	289.679	0
330.536	361.934	329.421	353.499	349.831	385.583	355.805	379.222	457.69	329.421	1
330.378	340.346	359.124	329.525	360.066	401.044	306.352	339.456	419.605	306.352	1
388.11	298.518	311.917	338.11	345.432	354.961	351.441	406.126	356.631	298.518	1
323.05	311.97	304.829	354.232	314.999	305.378	300.875	323.066	282.158	278.355	0
339.616	343.329	359.074	294.46	341.673	328.229	351.684	325.57	340.623	294.46	0
317.786	328.992	301.2	321.822	310.984	309.079	339.716	340.652	349.05	292.552	0
368.743	325.901	306.212	346.128	329.541	322.764	302.792	275.339	295.623	275.339	0
340.951	336.884	316.825	295.936	342.567	316.718	294.361	326.382	333.246	283.023	0
362.049	341.287	324.656	340.502	365.335	327.945	386.557	390.961	382.497	324.656	1
346.019	313.936	308.575	295.226	291.326	320.56	346.316	351.154	334.172	291.326	0
344.647	266.395	318.825	295.542	308.078	363.898	300.33	277.403	324.478	266.395	0
339.925	325.459	345.328	332.37	350.486	367.979	369.899	351.183	367.779	325.459	1
347.799	319.312	347.873	380.908	370.957	347.561	357.063	426.956	378.738	319.312	1
329.265	328.15	388.027	342.163	297.826	289.201	279.147	366.551	299.283	279.147	0
333.972	366.046	328.668	324.543	294.213	320.951	323.469	281.52	319.521	281.52	0
305.485	322.666	304.692	330.671	310.822	297.886	343.568	335.18	334.454	297.886	0
308.609	317.201	351.316	289.696	305.722	346.394	341.402	307.464	314.768	289.696	0
338.181	397.182	297.226	323.128	334.921	325.887	341.215	314.852	380.485	297.226	1
372.398	335.942	303.186	346.745	383.498	349.354	371.257	342.662	429.008	303.186	1
286.451	314.664	308.781	326.967	354.863	374.984	364.691	373.147	395.058	286.451	1
322.265	302.975	343.575	310.946	325.113	342.168	340.44	279.439	260.244	260.244	0
316.056	346.264	328.361	332.037	267.114	315.597	320.485	298.243	319.419	267.114	0
318.921	342.655	377.803	321.691	357.81	292.869	366.127	289.429	318.346	289.429	0
293.881	297.498	365.994	340.236	355.759	327.022	354.715	379.628	388.859	293.881	1
361.775	341.054	343.985	270.068	310.086	302.88	319.595	333.033	331.253	270.068	0
341.301	297.921	338.952	295.766	375.666	293.585	344.723	373.453	382.705	293.585	1
298.641	347.074	342.697	329.647	328.478	319.009	307.117	358.407	407.106	298.641	1
302.489	322.512	356.302	351.203	300.833	338.685	291.809	276.845	336.726	276.243	0
361.887	293.44	337.027	361.745	371.94	395.252	405.184	395.577	341.223	293.44	1
269.366	341.137	311.327	307.908	297.507	351.963	329.694	316.993	330.556	269.366	0
360.115	351.627	317.075	286.309	260.731	296.56	348.576	306.108	327.178	260.731	0
329.105	358.988	315.941	356.195	403.242	388.352	340.474	341.115	385.438	315.941	1
373.527	331.61	332.502	361.486	357.027	346.183	315.334	338.306	402.307	315.334	1
299.462	306.5	367.723	293.109	357.579	379.105	309.585	366.937	348.682	293.109	1
345.671	316.483	350.046	304.1	311.791	320.035	357.191	355.498	441.04	304.1	1
324.85	351.473	290.549	361.369	337.363	290.92	348.085	349.917	363.192	290.549	0
309.872	357.172	383.616	308.427	342.391	333.799	413.49	344.701	423.691	308.427	1
264.27	328.159	330.651	299.238	295.55	335.415	293.786	319.286	248.665	248.665	0
347.823	345.733	320.422	339.548	405.096	313.186	373.875	376.742	393.486	313.186	1
314.885	338.902	342.905	356.397	405.904	306.159	379.544	374.66	382.712	306.159	1
288.234	356.56	342.659	391.045	315.124	331.99	310.691	370.821	413.626	288.234	1
345.893	320.402	307.79	336.056	285.482	335.144	314.776	374.122	303.586	285.482	0
272.045	281.584	301.287	375.243	372.216	317.321	355.198	349.134	390.828	272.045	1
313.113	348.764	354.855	347.702	305.454	332.842	335.718	355.837	360.446	305.454	1
339.198	323.386	313.105	306.272	290.576	313.08	324.035	315.277	325.513	290.576	0
336.434	322.854	343.48	292.552	357.907	364.798	360.252	360.47	370.892	292.552	1
291.583	322.613	354.105	362.545	359.978	373.284	409.957	321.237	397.898	291.583	1
361.425	305.559	313.547	351.827	321.248	355.36	348.91	402.556	396.915	305.559	1
318.745	314.875	315.003	358.36	276.178	348.144	301.803	313.084	337.137	276.178	0
335.136	347.996	352.964	324.996	344.979	369.246	375.384	359.413	345.796	324.996	1
311.037	330.985	317.433	371.324	310.71	260.201	338.464	284.607	353.264	260.201	0
304.553	381.562	344.252	327.06	326.494	347.001	395.844	426.19	384.662	304.553	1
307.4	309.178	316.183	246.868	301.417	339.131	323.056	306.949	311.377	246.868	0
334.874	319.468	317.982	298.863	344.757	325.957	334.32	325.548	340.434	298.863	0
329.891	382.997	310.07	327.14	347.54	352.726	353.98	356.79	408.523	310.07	1
368.957	332.036	386.876	364.881	296.177	316.935	376.805	367.343	379.545	296.177	1
376.945	319.73	308.602	304.946	301.389	322.067	298.222	272.986	287.495	272.986	0
301.843	368.608	338.205	327.632	333.807	376.654	378.676	318.279	414.511	301.843	1
297.874	331.419	325.724	331.816	351.447	343.76	312.247	353.335	368.188	297.874	1
322.429	323.165	353.224	332.042	339.241	327.846	392.15	399.505	404.389	322.429	1
335.979	302.061	320.742	333.924	301.647	320.019	315.256	351.406	331.953	301.647	0
322.913	304.109	329.805	397.774	322.469	318.847	341.712	280.443	348.542	280.443	0
311.408	343.709	365.879	358.518	383.439	313.518	360.831	331.513	387.279	311.408	1
335.772	311.204	300.816	301.351	283.291	358.472	258.089	287.364	269.794	258.089	0
293.92	287.088	286.657	312.956	268.845	330.29	317.728	311.341	336.5	268.845	0
313.789	361.955	367.939	342.134	317.456	319.494	367.39	363.034	359.515	313.789	1
266.111	327.269	309.982	381.297	382.801	335.036	332.923	364.434	374.39	266.111	1
395.849	322.765	323.426	385.179	325.31	301.687	362.74	385.24	372.987	301.687	1
315.832	343.301	358.179	312.047	351.553	338.632	407.008	375.331	350.194	312.047	1
334.46	350.376	332.871	297.997	315.925	303.358	337.88	358.967	319.445	297.997	0
361.243	327.437	339.422	311.369	303.976	329.985	299.295	285.551	312.357	285.551	0
268.129	320.011	362.847	311.613	290.903	294.938	329.213	309.366	344.884	268.129	0
345.968	352.507	345.316	347.155	367.916	358.818	324.442	307.955	312.923	307.955	0
311.208	320.508	325.77	322.419	369.109	346.815	412.692	370.539	439.693	311.208	1
336.947	379.507	386.263	323.537	312.993	375.783	337.215	366.154	366.755	312.993	1
296.045	298.574	327.395	264.741	290.289	280.389	311.704	332.275	379.824	264.741	0
356.775	320.672	335.916	372.027	351.512	354.228	350.915	359.55	415.507	320.672	1
326.304	331.17	319.319	301.226	317.842	287.514	311.434	378.368	362.307	287.514	0
354.425	364.434	308.938	335.063	344.679	336.616	332.146	407.649	403.831	308.938	1
289.685	313.74	298.63	341.494	378.352	276.969	341.187	330.687	298.685	276.969	0
345.201	343.525	362.644	353.366	379.743	296.441	351.667	360.172	382.116	296.441	1
296.843	343.784	275.893	355.793	307.753	333.352	290.242	339.095	319.964	275.893	0
381.631	324.073	293.341	365.657	346.098	342.138	374.914	396.482	364.782	293.341	1
348.937	296.724	365.496	344.187	338.99	307.979	353.005	368.697	386.954	296.724	1
314.168	328.49	330.289	304.27	319.709	305.081	321.739	360.731	315.268	301.513	0
310.894	369.826	336.87	345.164	354.931	334.567	391.106	439.033	309.405	309.405	1
324.316	304.827	337.875	350.734	325.647	329.352	306.174	348.296	317.716	304.827	0
322.291	314.351	287.898	332.204	283.532	312.298	284.37	352.924	322.16	283.532	0
360.163	363.051	322.091	351.718	348.866	410.612	332.145	324.714	393.15	322.091	1
347.112	330.661	355.984	312.111	343.098	291.694	326.093	348.421	303.601	291.694	0
354.473	332.122	306.831	316.197	354.849	358.786	350.334	377.367	400.738	306.831	1
287.651	360.834	305.586	319.949	344.224	338.665	311.363	342.479	290.155	287.651	0
355.671	324.125	350.511	358.64	355.548	312.633	350.785	313.342	372.387	312.633	1
326.385	333.795	362.926	375.004	351.344	375.868	339.626	416.751	364.016	326.385	1
288.734	361.062	354.486	384.424	353.448	371.537	327.694	424.701	454.81	288.734	1
323.886	316.589	340.912	270.192	323.123	326.626	275.194	315.982	335.917	270.192	0
371.157	352.965	320.68	349.094	376.16	358.879	376.049	389.388	405.966	320.68	1
293.55	342.141	345.562	365.013	355.375	330.75	359.841	349.915	409.796	293.55	1
305.362	324.987	318.962	281.778	332.264	331.197	301.201	351.371	275.346	275.346	0
332.22	297.895	321.743	309.245	316.753	368.885	306.292	342.402	320.958	297.895	0
334.15	321.331	337.031	337.264	395.311	321.326	344.392	378.346	439.331	321.326	1
363.706	392.967	339.954	332.404	350.517	343.598	294.864	367.35	388.871	294.864	1
319.244	303.269	305.903	317.447	323.236	329.831	361.369	354.319	289.713	289.713	0
308.901	268.865	309.932	359.014	309.56	308.595	286.783	290.302	305.36	268.865	0
340.348	319.89	308.801	332.719	332.779	371.232	287.082	302.24	289.049	287.082	0
307.088	314.001	330.834	348.175	310.767	366.231	342.079	350.855	295.203	273.75	0
282.41	328.907	346.22	354.313	296.77	335.296	335.539	319.189	293.39	282.41	0
323.554	347.65	310.914	284.773	328.805	301.794	364.967	298.043	324.326	284.773	0
380.785	355.434	286.394	324.673	346.939	281.171	327.303	318.276	327.295	281.171	0
316.718	295.928	357.134	343.249	298.178	347.194	348.091	300.425	333.658	295.928	0
340.765	317.988	334.582	363.957	309.214	292.278	359.523	308.935	328.052	292.278	0
319.29	328.792	344	371.785	349.569	344.837	336.157	387.637	321.36	319.29	1
333.586	331.877	290.039	318.184	360.53	307.515	285.909	324.016	305.829	285.909	0
303.206	311.178	308.878	323.944	393.364	356.092	344.736	367.004	391.189	303.206	1
328.984	304.35	272.972	305.531	355.872	311.029	345.852	335.225	304.891	272.972	0
303.63	336.354	350.352	319.333	363.309	316.767	338.166	320.085	347.675	303.63	0
322.27	333.36	328.556	303.067	336.799	386.032	303.772	343.585	305.384	297.018	0
352.911	327.745	304.849	334.866	343.41	368.971	326.025	317.207	397.578	304.849	1
334.421	363.87	364.323	340.287	330.939	318.917	369.223	437.87	415.18	318.917	1
232.501	343.711	369.035	343.159	336.511	389.493	348.179	353.896	411.556	232.501	1
368.98	316.195	320.277	323.312	355.121	388.168	370.636	393.132	421.412	316.195	1
336.909	318.401	338.703	320.514	303.91	361.693	366.877	389.704	358.565	303.91	1
329.399	303.477	330.735	351.105	337.142	343.19	332.162	281.872	300.776	281.872	0
294.16	324.81	309.001	282.706	329.948	298.646	307.279	286.12	304.746	282.706	0
333.241	346.41	351.872	292.023	321.553	351.134	333.79	355.417	350.775	292.023	0
283.985	306.814	355.98	321.5	344.301	361.36	312.657	309.637	286.679	283.985	0
311.119	302.65	326.016	340.583	321.026	361.762	356.206	363.149	411.13	302.65	1
333.505	348.023	321.364	300.12	357.105	332.549	371.43	346.604	346.342	300.12	1
342.915	336.52	342.144	403.697	324.142	347.597	341.217	391.447	391.484	324.142	1
333.676	335.879	341.357	382.444	360.087	352.916	322.308	328.013	401.522	322.308	1
325.765	364.138	365.989	346.857	347.423	290.409	352.275	296.18	279.537	279.537	0
331.919	278.327	317.05	354.401	346.386	305.917	346.374	366.36	386.282	278.327	1
341.566	368.059	346.131	356.005	332.481	346.868	327.885	367.189	367.312	327.885	1
329.495	294.325	272.19	283.729	326.981	312.38	339.214	310.388	286.548	272.19	0
319.139	366.073	360.3	328.656	308.751	326.683	369.72	338.996	372.27	308.751	1
315.75	297.457	355.584	315.503	373.606	342.483	351.571	408.33	391.661	297.457	1
352.218	334.001	322.958	349.196	363.698	340.315	401.133	360.141	410.728	322.958	1
283.069	333.626	337.873	350.006	321.321	312.92	285.608	386.542	416.106	283.069	1
316.314	322.676	337.262	323.062	300.682	281.47	305.158	285.5	338.306	281.47	0
354.162	321.321	325.799	300.081	333.231	321.642	325.469	311.898	336.276	258.292	0
345.2	317.086	340.622	324.513	376.602	365.023	399.23	369.504	382.074	317.086	1
352.047	367.903	314.82	354.249	374.902	324.799	308.476	307.928	313.52	307.928	0
311.445	347.053	342.282	352.608	288.395	347.843	308.389	376.097	406.739	288.395	1
328.641	331.727	363.116	369.381	332.596	302.192	295.318	323.61	353.923	295.318	1
293.959	310.39	316.153	318.665	333.456	373.815	345.922	390.874	394.032	293.959	1
279.927	333.406	288.457	269.13	289.371	264.802	291.381	354.261	307.946	264.802	0
312.927	300.182	324.068	282.484	298.495	292.951	324.259	358.35	374.582	275.584	0
322.615	308.063	321.293	339.442	296.334	316.137	276.984	310.304	345.016	275.837	0
308.608	312.954	279.424	296.952	315.117	321.813	315.16	303.778	353.61	279.424	0
354.353	321.579	359.166	346.272	330.077	329.352	365.305	367.717	356.768	321.579	1
351.67	323.541	332.973	373.342	330.714	295.384	323.805	379.161	377.391	295.384	1
294.282	361.107	355.779	381.612	364.142	253.615	332.914	379.769	359.459	253.615	1
332.977	348.918	297.385	305.535	301.769	341.45	359.785	346.708	353.925	297.385	0
332.802	343.507	280.952	334.447	316.106	333.998	352.3	303.824	358.097	280.952	0
321.69	308.139	373.629	349.927	293.302	360.866	312.151	393.679	425.357	293.302	1
299.294	288.079	282.871	326.977	311.607	339.947	318.566	314.695	276.45	276.45	0
282.345	327.976	339.078	320.797	348.469	398.038	330.555	360.53	341.385	282.345	1
351.599	312.868	363.013	322.496	348.306	402.835	424.173	357.851	382.95	312.868	1
300.165	262.523	316.037	289.696	314.234	382.444	320.857	358.188	291.901	262.523	0
346.295	329.473	307.32	307.5	325.751	323.756	343.895	343.121	421.015	307.32	1
338.545	308.134	304.482	288.243	369.188	323.951	361.609	373.129	386.578	288.243	1
299.959	327.327	364.336	351.495	315.783	373.98	283.812	356.416	430.76	283.812	1
348.273	393.646	328.916	378.77	330.731	340.081	378.704	344.528	412.044	328.916	1
363.389	335.885	361.365	346.649	363.924	325.153	358.123	353.361	376.757	325.153	1
340.016	379.862	360.247	322.554	306.372	375.5	332.204	349.951	397.773	306.372	1
351.192	353.932	329.426	369.785	355.422	382.484	367.743	365.169	436.176	329.426	1
346.674	341.139	326.797	340.095	362.243	416.529	385.375	363.63	324.806	324.806	1
329.888	334.848	307.7	302.7	308.175	291.904	306.781	338.388	262.944	262.944	0
333.571	351.851	337.297	280.449	301.518	298.4	311.43	303.018	298.709	280.449	0
284.933	302.73	348.506	349.624	313.8	383.195	358.397	374.83	387.119	284.933	1
325.824	338.19	341.291	302.973	355.402	318.455	367.409	388.229	431.678	302.973	1
305.772	325.924	313.457	304.346	306.374	335.591	332.437	347.844	329.182	304.346	0
335.898	355.729	322.96	327.243	338.36	357.892	417.94	345.375	423.943	322.96	1
323.358	357.944	369.653	365.991	330.065	316.283	371.632	386.045	308.665	308.665	1
303.831	285.136	323.05	348.283	318.623	359.024	382.589	353.492	398.577	285.136	1
326.959	296.555	301.741	331.156	347.648	324.303	353.01	296.469	328.555	296.469	0
379.027	345.873	372.56	341.774	311.91	327.821	337.567	402.721	369.474	311.91	1
311.796	352.703	381.405	353.223	348.067	381.743	380.892	299.621	330.239	299.621	1
305.829	361.66	319.852	305.933	334.082	333.018	367.706	364.002	339.397	305.829	1
350.829	329.876	294.833	398.47	336.113	359.512	370.329	332.785	420.389	294.833	1
276.429	319.594	349.523	350.677	326.696	277.158	347.738	318.548	324.855	276.429	0
338.944	289.006	314.066	305.523	349.598	356.211	340.667	404.668	360.267	289.006	1
284.73	312.102	341.006	340.587	270.768	330.289	308.414	331.398	324.354	270.768	0
301.034	286.42	309.399	345.804	328.673	329.967	308.805	300.63	372.545	286.42	0
321.785	305.291	349.119	378.845	350.453	331.378	361.883	400.338	437.206	305.291	1
334.526	317.267	288.083	307.594	328.904	344.415	393.564	353.455	394.981	288.083	1
352.066	375.549	348.657	348.441	351.828	380.656	350.92	355.847	399.763	348.441	1
301.517	326.035	308.163	338.052	284.14	292.999	361.296	295.324	302.333	284.14	0
331.911	378.114	297.568	332.549	321.615	362.212	324.575	319.632	372.073	297.568	1
334.266	327.731	304.134	284.776	313.036	315.754	265.028	353.075	331.018	265.028	0
305.963	339.645	297.832	327.477	342.654	340.223	366.05	350.045	376.352	297.832	1
332.202	338.07	316.637	375.426	376.274	347.092	454.413	360.111	413.275	316.637	1
332.043	383.23	353.093	350.151	341.458	358.795	413.786	357.334	377.219	332.043	1
322.232	300.755	361.792	298.001	311.641	322.026	277.443	294.472	287.273	252.598	0
320.435	294.85	318.978	330.239	291.089	350.31	350.278	317.537	335.542	289.172	0
295.788	370.888	320.508	331.271	356.671	347.903	297.842	296.846	296.857	295.788	0
357.138	328.563	344.245	278.029	327.238	322.442	342.195	348.595	371.218	278.029	1
375.844	366.466	338.523	382.612	352.085	323.726	392.209	435.53	360.68	323.726	1
362.37	328.689	314.936	324.577	331.865	377.979	327.573	384.339	413.904	314.936	1
300.845	353.936	347.543	329.146	305.116	388.902	364.608	419.412	384.105	300.845	1
311.279	348.822	358.195	367.389	359.009	350.869	364.375	379.494	361.751	311.279	1
324.214	325.002	325.584	364.85	351.19	367.151	325.574	342.987	305.044	305.044	0
302.516	326.891	316.824	318.487	369.994	353.864	381.219	382.236	411.85	302.516	1
349.053	303.819	304.696	312.786	337.588	322.693	348.478	300.471	330.401	300.471	0
289.698	303.883	294.278	348.563	305.921	339.008	278.391	273.893	345.231	273.893	0
333.769	309.742	336.29	310.65	321.161	338.775	364.212	417.25	395.145	309.742	1
331.78	321.356	351.886	294.993	346.555	378.14	353.834	387.463	389.008	294.993	1
333.798	301.443	330.913	301.38	337.559	317.937	358.475	375.135	369.349	301.38	1
339.733	303.373	323.335	291.605	326.068	348.895	292.15	314.716	282.911	282.911	0
311.623	330.054	325.553	326.027	276.666	369.644	353.65	390.846	391.764	276.666	1
321.844	346.422	342.353	364.94	398.895	326.742	419.723	376.943	359.939	321.844	1
340.922	329.148	294.082	302.54	300.801	305.063	328.985	328.62	314.244	294.082	0
356.438	299.296	327.442	349.128	298.237	318.581	289.269	296.445	283.386	283.386	0
346	329.172	339.618	339.1	379.636	339.156	282.255	327.482	336.884	282.255	0
339.124	338.41	389.879	297.114	368.722	384.879	343.569	385.107	381.185	297.114	1
335.875	291.632	296.684	288.654	283.705	296.156	297.241	308.817	278.421	278.421	0
360.686	332.613	347.21	382.757	364.063	355.586	391.025	435.455	368.379	332.613	1
328.196	281.173	293.618	338.659	361.774	373.767	372.664	365.496	399.708	281.173	1
304.3	328.875	323.654	339.31	289.264	335.793	324.266	328.317	293.978	289.264	0
311.155	324.282	341.452	292.955	327.428	347.486	344.32	279.663	338.519	279.663	0
337.147	346.168	270.729	323.707	334.649	320.276	297.1	395.105	365.482	270.729	1
344.725	305.455	331.306	327.574	319.277	339.667	314.399	366.147	377.94	305.455	1
343.812	338.344	272.422	319.453	334.359	336.666	321.991	369.465	378.832	272.422	1
282.5	294.013	316.099	328.546	361.115	328.875	342.488	378.145	367.03	282.5	1
325.615	333.811	308.369	373.549	322.76	296.73	286.515	322.496	309.713	285.8	0
369.172	338.727	311.824	354.397	327.363	263.863	316.341	321.991	334.223	263.863	0
365.393	326.253	343.681	316.762	320.071	354.11	388.184	397.596	447.63	316.762	1
333.931	333.731	318.852	305.628	334.225	412.983	333.989	370.794	349.209	305.628	1
329.258	371.613	351.37	340.096	349.14	394.65	374.292	378.522	400.862	329.258	1
302.439	346.764	302.428	326.833	314.554	327.019	330.716	307.328	266.252	266.252	0
301.884	365.759	355.705	343.476	335.647	385.399	372.903	386.171	464.428	301.884	1
317.594	294.828	319.579	276.587	351.815	290.043	327.125	343.131	332.213	276.587	0
300.683	288.739	302.325	341.616	313.054	325.638	275.859	300.454	302.304	275.859	0
326.321	295.573	315.807	321.156	363.249	329.371	303.393	341.033	342.161	295.573	0
344.367	298.507	325.118	325.691	382.633	371.589	377.483	397.421	410.761	298.507	1
362.083	341.023	346.504	365.38	307.727	303.97	347.876	301.861	375.657	301.861	0
338.035	349.559	328.601	294.329	322.356	281.137	334.577	334.472	323.711	281.137	0
286.245	345.405	335.394	320.909	326.46	337.637	309.092	359.311	328.77	286.245	0
293.172	349.213	328.077	375.745	313.222	336.142	319.51	330.935	279.782	279.782	0
330.795	277.821	368.992	349.376	360.413	370.144	368.404	411.895	350.366	277.821	1
287.863	341.907	364.787	280.05	339.001	317.271	331.126	387.928	416.472	280.05	1
329.629	311.198	332.835	289.081	320.546	297.593	315.152	337.443	369.568	289.081	0
390.394	324.587	304.898	345.354	343.396	281.504	303.807	308.666	313.583	281.504	0
308.14	342.621	306.269	362.336	339.595	371.954	332.166	393.416	375.582	306.269	1
353.495	333.514	316.2	342.447	318.25	349.579	386.95	368.176	419.54	316.2	1
316.506	359.155	305.846	336.076	318.886	324.855	334.204	394.614	384.045	305.846	1
296.534	312.801	363.12	385.681	321.911	364.174	324.993	389.811	387.832	296.534	1
297.266	291.717	288.583	330.08	328.586	300.177	339.076	293.043	357.628	266.172	0
331.399	319.372	388.188	327.832	364.428	385.567	350.669	412.774	397.132	319.372	1
338.03	337.634	283.394	281.401	354.039	340.832	330.428	359.116	366.725	281.401	0
325.131	324.912	347.488	250.462	319.851	313.664	308.143	323.643	333.515	250.462	0
310.556	315.69	293.007	290.132	335.506	323.411	354.833	333.806	290.511	263.874	0
343.122	314.936	323.764	301.751	350.391	321.313	306.526	308.427	365.999	301.751	0
331.947	320.161	363.3	313.943	298.663	309.558	349.927	339.771	349.649	298.663	0
317.281	321.418	345.64	313.084	330.9	301.84	306.545	333.703	314.643	280.392	0
325.442	309.653	273.971	323.43	242.108	296.64	283.188	314.604	347.161	242.108	0
299.192	344.029	320.498	378.226	342.222	309.908	362.528	391.543	369.008	299.192	1
316.771	316.603	316.75	283.173	319.538	289.884	323.237	290.491	354.476	283.173	0
341.589	267.563	287.979	302.234	311.71	286.82	336.572	306.776	315.816	267.563	0
305.039	320.361	350.758	312.724	331.127	371.496	325.53	401.131	394.087	305.039	1
334.12	351.549	355.255	337.881	390.303	357.128	348.879	373.771	365.417	334.12	1
336.595	296.969	319.143	351.011	343.332	390.311	378.991	329.093	402.789	296.969	1
289.023	320.639	296.405	336.218	324.191	316.304	360.159	346.309	421.784	289.023	1
337.482	281.262	375.773	323.443	356.064	346.421	370.01	368.208	387.759	281.262	1
334.882	325.42	344.681	363.95	302.008	311.668	342.743	383.148	394.193	302.008	1
308.048	284.636	339.583	361.528	335.301	382.208	353.731	377.792	414.187	284.636	1
296.876	308.243	327.493	310.967	305.735	338.224	307.158	329.994	315.361	296.876	0
311.422	292.713	322.831	301.849	319.642	351.713	363.051	340.202	279.57	279.57	0
308.339	365.377	292.008	309.951	290.336	334.233	329.207	303.525	284.406	251.755	0
341.593	336.724	347.257	269.349	275.794	307.883	343.966	351.704	357.2	269.349	0
350.07	292.518	332.328	325.927	361.818	383.7	394.237	384.869	371.319	292.518	1
270.736	299.078	356.709	326.396	310.722	325.168	329.827	331.079	315.439	270.736	0
319.178	332.578	312.796	318.84	311.78	286.698	373.879	315.038	378.81	286.698	0
353.65	352.606	312.807	344.243	333.425	374.936	338.51	415.884	337.457	312.807	1
359.182	315.889	328.243	283.522	295.712	328.793	317.391	336.713	349.273	283.522	0
330.456	309.461	310.866	352.186	387.907	342.397	391.652	410.482	415.926	309.461	1
326.087	294.573	322.128	374.412	324.163	357.625	368.247	424.288	376.313	294.573	1
343.798	320.328	343.328	322.13	361.057	332.536	367.399	380.948	426.725	320.328	1
350.579	304.687	330.594	373.175	390.512	352.057	402.341	366.113	357.698	304.687	1
354.872	325.63	371.713	331.261	328.946	314.34	297.446	324.287	310.484	280.604	0
306.835	337.339	304.858	329.001	336.904	316.829	296.716	326.037	347.251	264.9	0
320.241	341.629	321.335	347.045	376.687	349.485	329.739	367.715	396.838	320.241	1
372.631	340.59	350.243	375.995	327.575	346.854	384.896	347.588	390.996	327.575	1
319.626	376.403	311.147	330.08	344.526	368.822	329.461	342.62	392.958	311.147	1
330.636	344.651	353.739	311.679	290.656	368.412	357.902	370.201	371.697	290.656	1
273.479	293.643	315.295	344.132	355.268	421.553	310.545	320.545	375.435	273.479	1
342.341	338.087	293.563	360.752	338.438	333.65	355.95	382.136	416.912	293.563	1
366.68	335.433	336.549	311.373	298.667	301.535	287.198	299.162	349.901	287.198	0
314.904	337.49	325.045	331.703	310.428	315.525	360.981	371.14	319.131	300.418	0
270.052	280.785	319.257	303.63	353.451	273.168	296.506	332.719	331.865	270.052	0
342.368	329.56	299.705	365.85	365.489	346.724	362.612	372.855	389.186	299.705	1
321.721	311.688	318.372	295.841	377.166	354.114	356.693	373.51	362.58	295.841	1
347.215	359.766	321.842	320.183	355.752	325.872	393.56	339.555	416.513	320.183	1
333.136	326.484	331.11	363.894	327.806	335.101	447.755	416.921	416.382	326.484	1
339.263	336.989	360.589	350.919	331.481	306.042	312.849	332.918	308.084	306.042	0
272.919	339.185	323.326	329.521	341.616	353.032	331.44	369.981	318.147	272.919	1
363.164	376.961	347.845	318	359.941	386.716	392.22	373.692	340.292	318	1
280.311	353.419	308.551	345.308	331.058	286.979	321.395	337.048	302.652	280.311	0
364.704	323.702	348.103	327.067	303.379	338.741	344.392	376.554	368.796	303.379	1
355.282	334.533	379.341	329.223	336.771	365.171	390.104	335.648	304.551	304.551	1
322.323	336.962	304.354	294.348	314.183	275.054	332.789	293.782	280.646	275.054	0
349.793	350.663	330.521	347.314	330.378	393.838	339.907	337.255	365.111	330.378	1
331.871	308.457	364.355	314.459	387.201	343.918	338.529	409.048	367.16	308.457	1
266.715	300.214	337.266	347.231	326.214	343.454	328.167	356.739	357.925	266.715	0
323.735	306.976	319.243	286.278	306.536	298.255	324.612	313.824	348.983	286.278	0
325.245	381.861	308.928	325.102	348.987	294.32	351.732	309.86	341.066	294.32	0
377.836	325.394	357.442	344.966	345.286	408.285	316.736	326.662	408.142	316.736	1
329.271	317	360.787	323.189	367.309	330.819	390.781	381.54	348.363	317	1
357.352	336.731	290.971	326.084	376.61	351.817	333.808	342.114	353.986	290.971	0
323.082	336.985	329.874	319.676	320.1	368.846	344.29	343.392	342.814	319.676	1
361.824	325.726	355.288	417.938	336.285	364.405	351.639	403.144	371.872	325.726	1
273.596	295.732	321.691	361.355	364.453	367.136	389.378	364.928	395.266	273.596	1
289.381	394.825	328.867	307.112	314.235	350.856	397.132	343.33	396.387	289.381	1
375.059	327.07	353.095	344.223	325.319	354.239	317.114	333.814	280.692	280.692	0
329.721	253.49	310.885	292.681	331.949	320.773	281.243	317.487	314.288	253.49	0
343.196	342.226	353.567	315.042	322.218	333.456	377.757	378.951	394.351	315.042	1
376.366	356.472	308.653	272.828	310.072	323.396	269.463	352.961	355.907	269.463	0
316.76	305.926	326.516	367.092	283.19	363.463	273.547	298.827	334.533	273.547	0
281.01	348.864	307.822	320.774	373.456	328.646	319.337	338.222	326.08	281.01	0
349.995	337.879	321.497	307.775	363.153	373.822	366.038	373.38	381.163	307.775	1
310.567	338.714	305.333	301.866	316.907	325.244	305.695	283.59	340.247	283.59	0
330.71	342.137	350.599	324.714	355.005	368.814	370.27	326.509	418.183	324.714	1
347.558	285.641	331.733	338.611	333.609	301.605	331.515	295.219	327.559	285.641	0
317.286	310.347	277.487	352.824	392.763	336.609	401.012	365.354	359.544	277.487	1
333.495	340.304	339.415	347.883	333.883	311.014	369.855	343.263	417.172	311.014	1
304.776	348.124	328.017	320.943	323.598	301.304	346.559	308.366	348.084	301.304	0
325.356	365.859	327.577	322.723	357.642	392.572	381.285	374.005	399.265	322.723	1
337.746	335.713	283.886	306.164	288.87	322.43	262.378	317.014	346.769	262.378	0
282.258	402.017	343.754	368.799	359.995	341.266	351.238	297.424	353.737	282.258	1
316.915	301.6	356.783	338.033	354.519	361.59	356.903	391.51	390.669	301.6	1
309.659	330.147	336.064	404.258	301.824	314.84	309.124	281.219	324.647	281.219	0
312.355	298.406	301.803	296.801	337.681	319.345	328.299	302.264	265.195	265.195	0
327.511	324.01	321.168	317.202	369.196	290.705	325.095	331.176	269.993	269.993	0
283.16	327.667	346.223	288.19	285.811	304.81	322.43	348.353	334.219	283.16	0
333.632	301.74	325.819	326.834	353.561	359.367	272.864	347.688	303.569	272.864	0
338.269	327.068	300.158	330.841	293.476	395.85	342.066	390.905	403.816	293.476	1
326.997	360.679	323.622	261.602	315.866	374.052	366.168	425.027	394.218	261.602	1
335.884	331.569	315.93	291.5	319.63	359.609	344.551	345.832	385.319	291.5	1
289.493	303.113	350.428	341.484	344.135	375.859	419.191	398.673	373.83	289.493	1
351.269	335.158	280.626	289.742	294.476	346.503	319.344	368.095	316.955	280.626	0
334.987	319.59	326.077	330.444	363.971	380.098	406.847	400.859	351.593	319.59	1
316.349	320.05	323.585	316.572	308.751	351.18	356.608	333.79	321.767	308.751	0
356.104	330.062	350.612	337.503	351.492	297.183	399.819	399.939	352.124	297.183	1
335	330.465	349.691	332.042	276.867	337.194	311.39	324.906	325.555	276.867	0
358.736	335.208	348.064	367.973	313.935	320.552	355.296	390.767	357.847	313.935	1
337.52	346.425	276.064	323.66	329.317	276.958	322.358	347.004	281.526	276.064	0
300.628	366.772	348.834	376.971	369.032	369.055	363.685	332.343	383.645	300.628	1
374.939	318.245	338.854	344.959	320.431	362.036	366.275	301.705	450.152	301.705	1
298.838	320.39	349.374	391.487	318.129	403.757	330.501	394.048	381.674	298.838	1
318.356	322.871	341.687	349.031	402.393	391.401	387.549	351.631	415.994	318.356	1
267.38	321.869	313.659	363.101	338.268	391.895	345.432	388.899	398.522	267.38	1
305.399	312.28	307.774	312.15	298.204	289.136	303.67	312.685	345.309	289.136	0
324.5	265.189	337.883	263.703	328.632	376.952	315.797	332.321	337.025	263.703	0
304.085	334.592	328.328	319.294	347.83	311.16	313.872	328.525	359.809	304.085	1
317.569	296.969	336.773	330.853	378.756	331.669	404.994	378.098	397.744	296.969	1
292.01	335.643	315.641	351.503	372.006	299.597	339.747	362.847	316.474	292.01	1
303.863	308.576	324.496	340.605	342.258	383.396	331.961	290.452	378.658	290.452	0
331.9	332.895	300.491	305.68	299.761	372.947	334.931	320.356	398.108	299.761	1
343.251	316.703	326.646	328.59	349.898	366.147	406.783	352.858	365.037	316.703	1
301.39	298.345	365.868	341.765	334.365	320.168	304.826	349.731	348.619	275.427	0
340.321	367.112	320.722	352.999	328.492	300.034	368.997	371.85	361.056	300.034	1
345.559	325.074	329.771	316.652	322.629	333.351	334.254	350.208	364.636	316.652	1
295.341	325.591	310.027	341.196	329.598	357.431	326.025	333.635	310.419	295.341	0
296.253	346.198	337.849	358.7	339.324	344.414	378.119	361.521	391.079	296.253	1
367.073	285.834	344.483	381.717	345.729	357.509	387.631	437.714	412.43	285.834	1
258.296	294.544	334.162	332.093	286.331	332.956	325.079	346.436	325.058	258.296	0
352.179	321.558	327.451	325.461	285.492	316.995	348.5	380.206	358.591	285.492	1
333.864	353.253	358.791	323.394	298.498	311.599	385.783	384.385	342.147	298.498	1
328.524	310.895	365.321	326.77	319.562	297.648	324.179	450.745	365.977	297.648	1
311.572	342.06	340.272	358.832	331.676	367.474	340.478	394.657	403.698	311.572	1
323.142	281.122	332.985	360.796	308.1	316.328	293.967	318.519	297.69	281.122	0
361.252	265.407	328.911	336.99	321.151	353.457	300.193	321.537	354.531	265.407	0
367.375	347.213	335.9	347.111	320.733	310.524	301.22	388.285	326.357	301.22	1
334.446	322.714	369.378	362.846	311.76	337.561	372.037	359.709	416.006	311.76	1
326.255	285.678	362.094	316.459	287.969	294.962	283.426	296.35	335.461	283.426	0
339.158	315.299	312.5	328.354	315.6	305.353	363.012	321.226	320.551	305.353	0
322.873	321.43	349.039	313.598	299.297	305.694	323.471	315.177	282.772	282.772	0
313.563	322.168	325.598	333.853	386.455	270.846	294.392	302.695	327.792	270.846	0
326.702	328.344	288.884	304.937	324.154	300.635	340.635	303.926	300.049	288.884	0
311.007	386.216	313.501	327.666	352.984	361.869	443.177	411.354	368.677	311.007	1
312.232	287.136	334.793	317.257	346.538	294.33	349.181	290.599	358.276	287.136	0
304.966	281.074	351.926	330.392	316.003	325.773	307.752	285.554	266.573	266.573	0
323.398	308.501	327.91	340.597	301.148	287.936	333.753	303.702	263.982	263.982	0
317.994	323.122	368.962	321.17	311.107	355.211	349.275	363.212	344.423	311.107	0
299.62	363.872	379.413	345.735	305.084	289.563	297.187	321.45	287.459	280.763	0
332.445	330.707	293.286	296.068	305.355	303.868	341.427	316.37	298.458	293.286	0
293.948	270.799	321.894	348.611	350.962	310.054	337.447	316.862	315.144	270.799	0
303.688	333.937	316.096	289.007	325.172	319.812	306.739	322.991	298.56	289.007	0
300.585	303.821	303.859	342.696	323.002	332.574	272.945	274.919	325.533	272.428	0
275.164	333.463	332.402	348.97	311.196	285.389	301.837	306.687	311.811	275.164	0
303.109	364.363	382.412	301.46	271.579	332.543	302.184	318.045	317.474	271.579	0
282.31	316.41	293.538	392.457	321.27	317.506	314.178	317.021	350.79	282.31	0
325.083	368.317	333.387	365.672	345.333	401.608	383.747	389.635	358.238	325.083	1
327.003	328.946	275.313	290.875	356.969	306.233	291.375	310.884	351.581	275.313	0
314.177	282.796	353.784	367.792	368.44	379.705	395.508	347.065	368.618	282.796	1
286.781	321.352	310.516	331.033	296.378	328.596	324.943	278.516	270.442	260.962	0
294.837	309.253	262.551	365.091	300.085	329.485	279.443	307.539	344.278	262.551	0
332.487	316.874	365.387	279.35	333.561	365.049	327.862	337.913	315.301	279.35	0
291.027	380.548	363.778	304.324	331.176	278.164	302.14	312.605	327.727	278.164	0
315.344	336.569	371.463	290.401	312.899	295.221	280.316	345.048	308.325	276.95	0
322.85	279.898	306.835	295.655	353.867	303.242	341.533	362.892	353.83	279.898	0
302.64	319.586	338.89	326.918	299.684	294.837	282.007	310.355	312.716	282.007	0
305.159	312.995	361.479	321.646	346.849	310.381	302.258	355.246	335.481	302.258	0
318.725	316.075	327.173	283.804	333.891	257.846	319.568	291.569	331.565	257.846	0
326.89	310.783	306.683	305.963	341.433	307.536	317.138	304.924	315.533	300.059	0
336.729	341.334	341.098	381.733	341.961	342.032	368.21	359.089	344.227	336.729	1
324.687	338.862	312.396	337.556	337.099	371.191	384.739	354.78	326.093	312.396	1
356.005	308.261	302.686	352.519	341.221	319.138	380.264	410.788	391.651	302.686	1
341.639	291.09	344.127	351.778	317.817	317.093	354.681	331.988	331.246	291.09	0
296.785	319.222	301.379	286.076	361.236	341.998	314.782	349.023	322.102	286.076	0
319.722	301.701	349.811	312.46	318.943	292.845	320.792	357.953	291.855	291.855	0
333.356	302.376	381.65	312	327.091	364.141	370.901	368.489	391.422	302.376	1
306.841	307.074	321.997	294.449	302.328	316.951	329.047	314.825	319.938	294.449	0
356.185	345.913	332.894	350.934	322.075	305.608	341.714	302.839	300.25	300.25	0
303.877	285.308	301.223	333.332	374.77	305.143	335.144	365.032	319.599	285.308	0
322.876	305.006	292.243	322.998	342.745	335.122	320.044	337.778	347.301	292.243	0
367.274	287.215	282.218	293.113	323.511	318.53	313.977	343.68	316.143	282.218	0
388.026	358.289	342.184	311.604	391.795	348.907	357.063	371.57	390.612	311.604	1
311.103	293.013	308.473	304.642	316.846	318.262	340.901	302.165	345.304	293.013	0
343.202	314.5	342.194	319.017	340.744	332.39	362.844	345.141	409.496	314.5	1
305.761	332.447	346.21	307.706	296.594	338.191	311.908	363.758	349.244	296.594	1
295.588	363.892	322.173	312.995	286.441	328.605	292.312	290.459	302.106	286.441	0
365.498	262.318	328.698	336.168	336.626	397.686	345.641	347.192	393.363	262.318	1
344.578	338.117	368.905	343.822	344.889	325.84	338.372	369.641	403.655	325.84	1
297.551	340.426	328.118	376.058	333.676	376.221	345.803	383.828	420.667	297.551	1
335.334	335.639	380.146	349.334	345.374	366.469	323.697	357.134	398.708	323.697	1
288.056	330.768	313.853	300.283	280.038	304.257	264.666	328.974	318.094	264.666	0
340.513	375.065	346.285	340.451	347.393	360.846	390.596	379.45	418.924	340.451	1
290.272	308.504	307.196	365.63	294.379	288.623	326.744	289.446	293.435	288.623	0
356.314	340.228	361.2	323.266	267.259	303.629	313.632	324.812	308.172	267.259	0
330.314	323.186	369.655	354.635	367.391	348.911	386.125	414.98	363.131	323.186	1
322.957	303.73	338.193	319.096	305.561	362.998	344.314	381.695	418.873	303.73	1
330.588	318.974	318.225	294.331	316.616	318.968	335.249	339.79	325.43	294.331	0
323.817	260.412	335.688	327.858	317.703	309.959	335.044	325.57	301.874	260.412	0
281.382	300.645	406.362	342.739	356.209	389.621	305.343	421.83	415.574	281.382	1
313.424	319.09	332.098	322.717	361.75	354.608	399.381	348.802	412.8	313.424	1
295.292	363.58	330.992	350.813	365.7	345.054	364.967	358.079	418.883	295.292	1
381.849	371.517	343.645	379.016	343.784	347.608	348.261	383.918	371.436	343.645	1
314.041	276.786	328.153	338.717	302.357	337.499	330.825	320.313	364.422	276.786	0
374.057	296.207	355.384	345.661	320.796	306.04	335.069	367.936	396.072	296.207	1
314.15	337.081	341.029	350.413	271.982	289.454	327.239	346.595	297.339	271.982	0
349.88	291.991	389.674	303.579	372.891	384.076	355.571	375.94	370.417	291.991	1
317.852	350.396	319.41	337.546	321.94	333.029	324.583	334.896	309.385	309.385	0
339.711	302.884	372.674	362.906	337.252	327.437	349.594	381.807	396.687	302.884	1
314.053	354.734	345.595	331.072	334.556	351.22	340.608	344.762	381.747	314.053	1
299.363	367.341	323.404	302.887	336.43	329.921	306.3	323.202	283.732	255.209	0
335.253	345.759	336.344	339.516	312.971	376.687	326.775	330.109	353.38	293.604	0
353.786	303.11	270.124	296.881	324.049	331.758	327.989	308.09	318.525	270.124	0
344.211	311.967	341.168	299.683	302.015	299.744	274.051	356.152	351.352	274.051	0
295.251	309.517	344.698	327.241	315.951	347.865	292.26	293.472	320.477	292.26	0
323.482	337.723	340.077	346.09	325.101	367.576	389.997	364.945	373.544	323.482	1
320.565	300.181	308.637	316.055	345.863	309.625	319.187	315.928	350.358	269.136	0
330.873	330.811	335.316	356.743	345.826	371.14	408.943	390.908	380.232	330.811	1
341.639	337.101	329.864	305.614	339.463	317.092	320.499	319.18	308.549	289.868	0
318.989	336.017	330.961	278.15	324.761	296.932	279.735	302.261	362.534	278.15	0
312.171	334.15	312.807	287.755	288.178	316.544	295.755	306.739	321.341	287.755	0
336.297	341.638	286.688	336.06	323.987	352.915	324.766	301.31	268.231	268.231	0
293.627	336.469	386.616	316.897	301.944	287.701	335.217	386.427	378.669	287.701	1
318.879	313.537	317.997	271.094	309.852	385.287	379.731	373.362	405.196	271.094	1
368.763	309.767	364.841	341.704	380.255	379.308	333.885	426.315	340.784	309.767	1
320.02	336.943	351.515	332.549	357.362	412.277	404.284	420.959	400.22	320.02	1
339.173	304.79	287.329	285.57	306.142	332.819	359.152	317.607	343.36	285.57	0
336.117	303.66	295.368	261.611	317.096	316.226	310.003	343.138	319.692	261.611	0
334.521	309.227	283.318	344.64	381.882	299.79	320.408	351.176	266.075	266.075	0
346.504	405.702	401.268	345.717	336.218	305.523	274.908	317.529	324.51	274.908	0
339.482	340.432	284.453	340.09	336.62	302.317	329.682	331.483	333.95	284.453	0
330.399	358.657	320.19	368.462	312.319	376.509	356.366	379.675	373.6	312.319	1
339.301	365.712	345.965	372.947	397.095	319.328	328.359	406.985	379.313	319.328	1
332.479	337.692	349.912	353.74	306.599	346.363	353.474	302.697	344.497	302.697	1
327.455	342.301	348.886	308.988	295.203	339.84	318.867	321.455	351.089	295.203	0
336.98	353.955	334.362	309.158	345.358	334.711	315.901	335.021	325.103	309.158	0
316.214	350.622	359.879	384.147	310.107	329.658	364.839	302.02	338.171	302.02	1
351.289	354.156	331.795	331.795	367.608	384.7	401.59	410.643	416.542	331.795	1
340.36	296.169	325.201	329.248	347.972	342.94	351.14	332.719	349.175	296.169	1
300.812	323.032	350.452	345.804	368.854	314.513	341.716	331.493	386.53	300.812	1
273.713	308.841	333.95	350.88	354.464	303.284	373.661	393.927	359.958	273.713	1
347.253	344.893	343.939	356.072	336.963	371.02	377.898	325.422	366.521	325.422	1
343.484	288.214	339.754	340.238	332.9	303.528	291.437	343.033	330.377	288.214	0
361.347	350.159	338.359	366.477	397.072	358.989	388.268	339.04	418.234	338.359	1
264.86	269.778	284.958	333.818	307.399	311.595	292.793	367.516	313.883	264.86	0
322.504	372.866	327.557	327.929	339.697	346.301	306.454	329.029	277.125	277.125	0
298.608	352.297	306.958	304.013	337.157	353.359	324.489	293.37	346.357	293.37	0
372.105	325.454	322.339	274.965	274.55	338.973	313.683	300.255	306.788	274.55	0
337.379	354.432	322.709	382.847	336.392	366.877	347.339	420.284	369.583	322.709	1
315.958	311.551	305.781	315.173	309.057	272.432	313.135	327.371	300.957	272.432	0
297.645	373.305	321.247	354.732	313.503	406.771	360.548	404.537	406.927	297.645	1
341.651	306.452	305.584	314.818	339.238	295.079	293.41	312.641	313.3	293.41	0
280.262	289.686	287.381	317.786	309.562	360.605	338.673	319.341	288.662	280.262	0
303.99	373.955	321.454	341.357	364.306	352.731	338.561	418.203	300.466	300.466	1
304.378	381.523	361.041	319.155	313.57	299.29	358.895	279.359	298.086	279.359	0
328.297	319.956	329.228	337.318	319.577	346.145	335.935	394.196	398.488	319.577	1
313.915	338.182	337.456	285.745	318.722	338.476	354.193	355.81	403.43	285.745	1
349.918	334.036	370.485	313.603	328.804	308.486	303.918	295.211	300.736	287.529	0
333.356	271.067	349.566	306.486	280.081	333.438	350.993	327.379	330.219	271.067	0
349.245	312.421	327.485	328.176	356.721	386.893	410.566	431.44	353.789	312.421	1
339.911	318.209	373.219	298.478	332.783	326.013	391.957	427.527	406.048	298.478	1
353.803	341.415	306.318	325.196	386.156	320.06	369.451	348.613	400.605	306.318	1
353.121	333.184	311.368	311.233	269.448	319.734	375.247	327.786	294.086	269.448	0
356.13	325.772	312.397	294.34	321.774	294.426	311.599	309.463	318.803	294.34	0
356.266	306.68	328.589	344.751	369.79	329.801	361.045	353.653	351.321	306.68	1
316.699	341.497	354.468	332.93	399.617	323.833	322.339	418.177	356.097	316.699	1
325.87	320.97	359.05	328.955	379.981	329.209	316.144	379.278	423.356	316.144	1
297.814	360.885	301.653	331.432	324.195	330.572	352.256	374.878	390.911	297.814	1
324.191	300.954	344.273	384.385	365.82	348.813	376.603	376.09	400.991	300.954	1
336.151	339.683	353.57	316.062	335.899	321.659	307.782	317.413	335.289	301.099	0
321.07	344.874	346.729	377.373	343.474	396.181	336.651	373.049	393.528	321.07	1
333.805	366.897	345.199	322.603	271.468	316.684	300.555	380.462	321.954	271.468	0
372.91	329.084	299.904	314.249	360.321	323.926	324.518	311.456	281.42	281.42	0
325.367	351.955	326.815	346.484	321.787	324.771	351.976	394.653	389.657	321.787	1
331.263	286.456	282.056	345.702	319.304	315.941	329.584	317.289	325.384	282.056	0
340.653	340.763	303.051	343.731	318.199	342.184	363.274	398.455	397.757	303.051	1
274.932	344.888	270.762	332.006	356.264	304.728	381.78	376.617	412.535	270.762	1
272.225	328.56	328.546	330.735	322.855	317.008	252.042	359.171	296.615	252.042	0
336.223	313.576	291.623	361.69	312.242	300.418	285.74	311.755	359.294	285.74	0
359.419	316.719	299.312	327.299	291.378	342.296	296.113	304.275	269.63	269.63	0
288.051	323.365	335.809	339.798	351.331	356.994	345.553	363.761	363.111	288.051	1
290.088	336.309	292.454	277.032	287.356	333.803	374.021	305.406	340.876	277.032	0
346.312	313.817	282.43	310.989	328.969	366.42	342.71	326.383	344.894	282.43	0
344.853	316.576	289.894	314.755	298.607	312.049	356.032	357.732	301.177	289.894	0
345.863	284.097	384.426	310.944	330.153	302.135	294.179	348.687	320.975	284.097	0
336.833	337.393	351.344	342.735	290.905	313.317	278.886	334.715	368.13	278.886	0
324.548	316.665	341.957	353.252	313.647	318.185	347.707	332.378	277.495	277.495	0
323.325	355.261	337.866	349.418	300.933	328.144	361.38	303.612	337.032	300.933	0
307.991	303.149	307.3	312.186	298.828	304.105	332.672	362.254	280.997	280.997	0
333.546	286.951	353.758	364.303	330.459	343.201	343.793	365.949	355.866	286.951	1
329.749	310.847	309.213	329.794	342.839	338.158	363.92	294.478	315.445	268.732	0
286.125	278.545	384.358	306.655	370.918	347.246	358.067	352.996	400.871	278.545	1
326.667	344.428	346.698	272.692	323.945	348.84	373.706	390.601	400	272.692	1
330.762	344.392	344.55	333.214	342.13	323.999	359.609	354.222	322.341	322.341	0
351.82	347.658	344.671	350.365	317.286	335.672	347.6	308.817	287.598	287.598	0
308.038	345.428	360.799	348.022	339.607	350.872	353.831	330.62	391.78	308.038	1
350.587	331.506	332.486	325.607	305.463	323.346	348.553	318.583	337.867	305.463	0
258.39	338.518	328.774	338.419	334.449	275.031	322.615	368.948	343.544	258.39	0
334.955	309.225	323.979	332.592	375.28	380.206	368.849	334.109	391.034	309.225	1
339.797	318.263	329.695	327.879	339.026	344.215	331.169	333.994	329.289	291.041	0
323.867	317.813	294.52	340.988	361.954	378.612	356.732	356.707	435.328	294.52	1
334.361	342.966	354.215	326.987	340.004	343.456	304.498	346.848	385.863	304.498	1
346.301	386.751	329.356	411.7	396.014	387.049	304.559	354.316	344.433	304.559	1
298.079	284.197	316.2	333.31	364.044	355.276	350.313	377.528	349.789	284.197	1
311.585	345.801	285.949	321.145	334.415	293.486	282.646	305.044	313.448	282.646	0
313.967	323.513	392.724	323.653	386.649	354.371	346.06	391.208	387.43	313.967	1
322.505	340.407	345.726	296.387	357.252	344.918	301.11	327.979	296.869	296.387	0
337.111	319.748	323.854	335.143	411.478	376.125	376.186	386.676	455.614	319.748	1
303.041	347.088	318.275	376.831	372.076	350.164	350.156	330.814	409.303	303.041	1
345.823	333.347	356.435	320.248	342.796	324.419	325.435	317.366	431.419	317.366	1
317.714	342.384	302.585	340.13	293.747	322.484	358.548	329.467	351.345	293.747	0
373.888	299.266	322.504	283.021	361.16	336.708	355.85	313.594	331.395	283.021	0
312.584	316.976	302.291	280.104	327.275	326.077	335.747	344.502	297.876	280.104	0
309.672	285.028	314.495	366.74	345.217	346.354	340.565	352.571	397.709	285.028	1
325.413	332.311	310.046	345.576	341.402	323.736	376.002	378.555	445.534	310.046	1
299.173	341.634	376.738	350.333	371.378	338.417	369.161	363.058	360.144	299.173	1
322.326	342.807	323.98	344.391	338.303	350.297	347.976	338.675	370.12	322.326	1
300.88	297.931	293.361	295.319	317.164	328.739	323.918	286.939	358.598	286.939	0
323.932	319.97	334.415	323.011	325.938	357.027	351.721	370.653	373.33	319.97	1
345.905	260.311	318.453	357.478	370.902	312.468	410.282	369.563	338.885	260.311	1
299.582	329.787	338.795	278.895	354.609	284.359	297.683	311.233	341.322	278.895	0
371.132	335.156	287.171	315.919	318.576	320.689	378.989	335.651	383.842	287.171	1
366.75	281.799	326.707	307.358	314.7	276.224	341.292	325.467	347.717	276.224	0
333.143	292.047	313.805	264.705	295.096	331.977	340.655	355.188	330.622	264.705	0
344.154	344.45	353.398	328.432	375.992	378.6	352.117	352.834	382.334	328.432	1
327.453	242.363	279.554	298.59	321.118	318.541	316.898	346.238	322.966	242.363	0
361.416	321.805	348.88	340.016	331.154	364.762	336.442	397.435	422.103	321.805	1
303.82	329.708	347.16	309.505	339.332	312.747	352.861	377.337	393.906	303.82	1
357.117	328.615	338.978	364.606	343.619	331.86	345.896	352.036	351.409	328.615	1
335.501	327.128	295.518	325.58	317.427	371.054	349.154	384.526	381.95	295.518	1
314.175	329.842	347.031	346.368	368.759	353.336	389.251	365.433	375.167	314.175	1
326.127	309.634	330.924	345.423	388.853	339.753	348.342	377.272	388.229	309.634	1
335.635	309.393	303.439	302.541	277.517	313.722	350.19	280.444	275.85	275.85	0
330.922	309.09	323.083	330.64	330.242	332.238	312.579	257.527	326.38	257.527	0
306.609	315.501	346.604	403.155	319.675	401.592	374.167	344.793	406.716	306.609	1
315.932	333.427	326.692	311.603	346.944	309.972	335.58	290.711	315.116	290.711	0
351.777	351.476	305.754	325.935	359.145	324.224	320.797	355.894	342.567	303.377	0
342.735	287.414	345.845	310.279	302.356	301.421	266.121	317.616	290.855	266.121	0
333.359	337.06	326.748	332.532	334.584	344.895	333.808	332.758	350.176	326.748	1
310.197	304.964	286.664	334.523	364.245	393.519	362.439	357.223	390.44	286.664	1
321.343	344.898	373.843	354.964	398.32	332.778	365.524	365.872	388.263	321.343	1
310.785	313.466	320.224	352.784	310.41	319.865	278.335	324.707	322.043	278.335	0
291.432	342.194	296.668	322.727	323.009	338.175	338.697	285.714	352.648	285.714	0
316.142	358.119	363.069	345.863	373.37	355.044	397.835	406.096	345.883	316.142	1
318.378	317.866	351.07	337.346	348.022	383.794	346.259	377.734	406.82	317.866	1
336.955	333.505	314.242	364.98	386.075	365.644	384.21	372.117	372.046	314.242	1
273.634	286.789	334.556	315.927	319.23	279.469	323.175	324.567	336.067	273.634	0
358.284	353.634	329.821	346.865	290.842	340.847	343.113	293.964	323.517	290.842	0
299.916	282.825	333.91	312.92	306.078	348.158	372.514	436.126	370.096	282.825	1
323.165	367.371	339.002	374.325	356.633	373.004	312.951	349.422	344.254	312.951	1
304.284	360.193	384.457	359.075	323.028	339.548	380.19	372.523	414.563	304.284	1
290.276	341.65	311.495	313.064	310.455	293.697	302.079	316.985	374.883	290.276	0
353.492	351.548	345.899	291.189	341.562	368.666	309.075	358.555	419.683	291.189	1
324.043	337.159	283.527	282.571	332.354	310.925	273.826	308.538	311.005	273.826	0
309.186	367.535	323.104	287.015	346.042	374.548	306.577	425.225	375.151	287.015	1
353.594	331.065	319.861	276.909	300.677	320.552	269.449	293.337	323.782	269.449	0
323	381.75	336.965	302.809	321.228	349.358	365.757	337.32	300.317	300.317	0
314.488	322.453	304.85	335.037	318.718	353.689	338.863	325.726	353.685	304.85	0
326.824	323.497	336.838	368.872	348.648	320.502	352.336	347.311	375.715	320.502	1
314.957	366.134	304.326	353.24	350.02	318.921	361.42	343.852	408.861	304.326	1
307.398	328.738	351.528	339.193	308.74	272.364	301.383	328.922	293.155	272.364	0
364.773	334.416	337.935	334.08	307.527	324.959	333.098	349.992	254.949	254.949	0
333.22	349.935	296.086	330.398	272.415	323.342	322.433	351.875	301.412	272.415	0
331.391	328.17	322.816	322.41	313.61	339.16	333.961	369.377	430.679	313.61	1
329.95	330.126	332.023	307.505	400.771	312.454	356.776	360.077	386.052	307.505	1
355.968	337.068	363.482	353.254	306.158	313.527	351.552	309.447	318.098	306.158	0
307.304	344.128	363.265	344.094	285.269	318.269	327.957	321.843	306.619	275.581	0
310.443	286.745	334.762	298.211	313.935	351.615	344.325	311.674	329.265	286.745	0
379.378	345.984	315.808	340.003	371.576	347.184	353.78	393.298	428.031	315.808	1
318.425	315.431	315.202	317.45	345.715	307.981	356.662	326.784	375.817	307.981	1
301.061	301.052	308.345	315.097	296.497	313.517	345.128	323.644	307.375	296.497	0
370.26	321.451	324.422	359.877	289.518	341.581	312.225	326.274	335.246	289.518	0
332.955	348.418	359.955	333.526	318.913	363.809	397.381	352.717	398.793	318.913	1
296.605	299.739	288.864	315.747	365.609	325.912	361.187	297.282	307.364	288.864	0
344.908	325.95	321.61	348.222	336.446	339.026	356.333	352.53	326.062	285.864	0
340.038	336.656	320.423	344.196	383.144	361.557	352.148	373.756	334.206	320.423	1
334.444	345	312.681	301.486	340.164	330.358	309.269	274.647	372.834	274.647	0
313.963	305.446	323.901	344.655	306.343	355.18	316.8	365.735	355.208	305.446	1
324.702	317.564	289.179	329.611	376.492	363.607	327.47	398.463	379.711	289.179	1
371.776	327.742	319.804	347.506	361.06	331.853	368.946	333.92	363.4	319.804	1
296.944	277.537	300.173	357.794	333.194	292.491	353.715	298.606	319.075	277.537	0
310.755	313.22	390.021	286.338	373.281	339.162	375.886	400.748	339.957	286.338	1
327.718	340.835	346.749	331.991	365.8	360.53	396.349	412.054	369.169	327.718	1
319.977	325.355	360.716	291.601	313.778	299.968	355.343	288.366	306.814	288.366	0
321.48	324.176	304.589	304.263	350.972	371.249	375.393	370.713	365.103	304.263	1
326.15	325.584	340.706	328.613	284.556	339.652	292.578	307.787	301.044	284.556	0
297.499	285.405	298	287.814	295.998	348.63	314.042	291.984	348.723	285.405	0
302.47	298.955	303.504	307.348	332.207	341.763	268.35	307.267	282.408	268.35	0
343.611	342.066	359.63	359.527	351.029	330.935	402.416	340.954	380.672	330.935	1
366.708	295.34	345.605	340.427	328.226	357.042	351.351	334.722	359.715	295.34	1
295.102	280.688	293.264	335.313	341.795	283.937	328.801	308.46	296.323	280.688	0
269.471	311.266	300.295	292.137	321.095	352.936	351.153	434.312	378.469	269.471	1
316.822	290.051	310.364	311.648	373.026	336.963	289.894	283.231	301.711	283.231	0
288.52	364.307	351.572	363.683	365.27	294.051	391.945	368.691	365.329	288.52	1
377.311	318.393	295.457	329.587	315.909	321.187	349.532	327.096	356.642	295.457	1
319.17	310.848	337.688	296.997	331.459	357.982	362.224	306.72	332.653	295.207	0
306.101	284.505	349.311	342.087	372.329	360.512	378.691	342.063	409.803	284.505	1
315.255	326.998	310.486	298.574	325.298	313.135	310.135	329.162	307.932	298.574	0
296.99	386.28	329.229	384.157	350.28	353.711	326.958	339.555	381.728	296.99	1
330.748	311.379	293.832	301.08	302.837	285.846	358.573	299.395	289.206	285.846	0
326.155	352.551	311.119	343.324	279.048	309.722	324.351	258.82	325.681	258.82	0
310.47	323.06	297.79	311.921	382.609	407.587	381.771	349.32	394.125	297.79	1
337.309	358.574	317.564	332.996	336.191	388.757	347.617	371.398	401.934	317.564	1
306.248	342.12	317.18	340.776	285.54	317.535	288.55	319.666	290.298	285.54	0
341.693	336.572	321.176	278.112	308.649	269.629	310.511	342.305	331.984	269.629	0
305.665	333.561	320.909	315.435	329.001	346.443	435.11	355.362	363.149	305.665	1
257.902	317.834	345.207	258.917	339.499	351.639	324.408	270.424	320.507	257.902	0
359.477	301.239	363.488	293.019	346.873	361.059	391.299	342.314	389.292	293.019	1
314.589	359.212	352.109	369.411	333.061	353.516	389.888	339.799	400.787	314.589	1
300.761	289.723	300.433	359.646	330.992	322.294	354.96	367.688	343.102	289.723	1
306.46	302.328	357.947	345.998	331.001	327.89	297.04	302.763	339.866	297.04	0
303.097	307.486	259.637	333.236	346.748	333.584	289.6	288.524	342.06	259.637	0
304.986	318.691	318.059	373.812	367.225	357.377	396.73	342.905	332.518	304.986	1
348.587	345.851	300.949	339.005	378.34	349.435	417.623	372.804	376.473	300.949	1
308.98	327.214	338.094	349.195	357.132	393.014	380.407	354.463	455.76	308.98	1
303.802	328.223	315.5	336.449	341.197	316.728	371.013	382.916	378.025	303.802	1
306.361	336.723	341.957	328.927	361.324	358.993	384.449	369.567	386.675	306.361	1
304.264	331.619	316.204	330.994	298.852	340.195	259.101	302.483	374.752	259.101	0
312.281	347.484	379.694	336.553	343.977	347.593	395.643	362.599	393.291	312.281	1
296.289	398.973	326.316	299.461	314.927	352.268	320.397	280.485	340.368	280.485	0
293.027	361.816	348.095	286.743	325.77	339.76	300.788	330.275	316.942	286.743	0
318.976	325.068	355.934	314.193	302.536	330.183	342.913	310.282	287.529	276.641	0
299.587	327.787	344.281	322.433	354.416	332.131	328.806	342.845	402.164	299.587	1
316.061	349.979	362.403	339.378	351.677	330.534	346.667	358.916	399.52	316.061	1
313.266	333.434	339.248	282.581	339.755	332.794	415.984	401.095	378.901	282.581	1
327.765	354.801	328.147	371.2	333.293	321.256	392.574	397.806	368.269	321.256	1
360.348	333.606	310.692	332.859	376.949	332.496	392.586	366.126	354.869	310.692	1
291.451	364.135	332.558	351.36	381.979	319.746	372.416	332.124	326.309	291.451	1
339.354	312.013	348.877	317.003	355.629	427.444	383.84	357.099	376.814	312.013	1
303.922	329.299	327.751	321.419	302.153	301.682	320.11	309.407	309.178	301.682	0
351.577	305.22	329.376	332.67	313.816	314.048	319.504	300.886	357.255	300.886	0
274.846	333.199	341.542	338.855	285.271	365.335	312.285	327.333	304.335	274.846	0
322.99	341.679	337.632	365.738	348.342	276.431	346.35	403.17	415.26	276.431	1
348.561	341.065	347.503	346.282	333.439	286.105	325.214	325.834	369.517	286.105	1
291.214	329.579	322.508	327.453	367.229	345.755	344.079	338.747	386.988	291.214	1
356.935	317.25	338.369	352.458	346.867	361.508	331.343	388.837	369.361	317.25	1
257.43	342.456	360.58	290.76	314.344	301.228	269.242	285.636	318.885	257.43	0
370.674	313.565	314.588	353.765	360.636	351.064	360.798	350.934	420.48	313.565	1
276.047	361.089	321.745	342.821	350.057	304.557	403.277	379.697	404.767	276.047	1
346.914	318.341	292.35	334.374	300.469	304.448	306.074	348.227	323.574	291.917	0
317.434	276.418	304.317	339.832	296.16	338.74	345.749	350.809	355.675	276.418	1
313.132	335.964	332.441	398.992	284.613	339.952	347.711	337.305	325.225	284.613	0
343.731	311.558	321.614	317.965	282.74	361.095	268.143	321.097	301.051	268.143	0
300.924	283.48	300.451	335.283	311.074	249.526	356.591	311.473	345.071	249.526	0
283.694	303.361	287.455	308.072	282.433	353.451	324.32	333.573	335.213	282.433	0
344.44	337.285	343.459	346.191	337.31	304.321	365.911	417.293	348.402	304.321	1
326.634	347.815	347.71	323.252	323.442	306.264	324.802	275.269	333.309	275.269	0
277.9	352.082	321.407	282.264	292.206	325.061	344.314	300.451	291.505	277.9	0
356.703	316.973	335.834	296.059	327.114	325.928	308.444	310.903	336.73	296.059	0
335.324	371.314	311.089	315.533	314.833	315.977	349.157	346.208	423.48	311.089	0
302.09	311.72	317.712	308.731	274.169	320.604	295.12	327.609	256.498	256.498	0
301.621	328.444	342.067	316.208	315.598	339.759	312.073	317.611	327.416	301.621	1
331.4	336.085	315.185	278.944	353.124	349.473	331.435	268.461	337.375	268.461	0
296.262	312.312	308.923	347.265	377.245	288.976	315.192	314.614	274.792	274.792	0
336.683	301.603	341.948	310.65	304.335	319.603	294.318	309.75	306.927	294.318	0
317.311	357.476	357.891	365.795	346.768	314.779	377.85	381.299	354.01	314.779	1
355.6	313.175	306.57	341.523	314.075	363.08	366.43	323.069	382.744	304.879	0
341.119	321.902	356.226	348.398	328.191	339.665	336.044	376.81	376.701	321.902	1
351.728	283.919	353.56	307.776	409.164	353.008	363.109	347.643	372.414	283.919	1
290.393	330.931	330.829	298.666	363.756	320.614	357.026	302.367	360.537	290.393	0
379.172	333.37	338.209	365.46	364.613	349.578	368.757	392.192	384.033	333.37	1
359.784	285.794	368.128	344.775	359.177	378.455	315.175	426.667	379.821	285.794	1
318.636	327.876	295.308	329.234	307.094	326.617	360.49	335.975	355.522	295.308	0
299.653	329.326	350.41	355.138	328.847	358.315	360.5	337.137	356.412	299.653	1
353.089	341.575	336.879	345.717	381.016	359.444	389.272	369.736	321.285	321.285	1
281.945	302.966	299.751	314.227	331.641	334.33	346.479	345.514	308.979	281.945	0
295.814	287.455	352.784	313.352	345.615	307.01	356.143	328.785	296.106	287.455	0
333.737	314.283	322.226	360.705	353.549	381.174	368.657	413.066	373.31	314.283	1
348.261	315.948	309.194	408.999	317.191	288.366	352.03	345.214	437.967	288.366	1
282.921	315.454	365.249	307.967	324.245	366.168	369.285	393.467	411.69	282.921	1
316.586	326.562	283.233	329.412	312.515	282.633	327.052	261.407	329.728	261.407	0
312.718	335.007	304.586	358.64	372.012	351.191	345.311	428.417	332.142	304.586	1
264.606	345.105	337.067	341.218	325.684	307.041	332.931	381.53	385.634	264.606	1
343.288	311.026	374.809	363.774	335.108	354.554	377.858	351.716	327.413	311.026	1
343.792	331.403	351.154	342.843	328.794	304.513	348.154	380.798	354.376	304.513	1
265.645	306.062	350.695	328.581	268.276	342.455	322.26	346.628	275.817	265.645	0
333.411	259.618	328.058	320.143	321.611	341.782	309.827	309.627	324.934	259.618	0
360.416	338.132	330.599	356.425	325.74	302.672	310.59	336.886	369.684	302.672	0
312.656	280.869	301.201	302.264	292.737	306.681	321.439	295.45	312.444	280.869	0
332.662	302.098	316.814	262.346	328.044	269.254	300.941	353.131	362.283	262.346	0
321.064	317.534	339.644	320.288	346.226	329.492	326.861	308.068	331.533	308.068	0
378.388	318.132	354.747	263.929	412.508	319.677	340.366	360.913	393.007	263.929	1
332.877	324.627	287.753	348.957	319.395	370.189	353.567	394.346	405.286	287.753	1
297.257	316.373	317.048	309.182	309.585	305.931	333.637	356.848	348.058	286.781	0
315.976	337.129	295.508	319.202	343.221	317.502	346.808	331.745	302.969	295.508	0
294.285	261.39	317.182	325.666	332.484	331.839	331.417	300.566	292.018	261.39	0
313.989	346.945	304.562	255.85	310.191	324.541	348.239	311.806	319.662	255.85	0
333.889	305.318	322.651	352.982	307.215	358.79	318.947	305.393	337.329	294.643	0
335.968	344.691	303.343	339.813	294.044	334.064	298.317	298.186	346.357	294.044	0
282.022	324.241	289.848	335.926	280.187	330.698	350.301	360.878	386.301	280.187	1
410.581	350.007	343.404	320.352	272.855	298.281	304.796	326.39	299.563	272.855	0
334.045	342.605	298.348	372.465	344.305	332.687	347.285	397.419	383.863	298.348	1
325.154	406.237	318.166	304.251	340.355	301.613	304.279	313.759	316.722	301.613	0
311.54	312.772	312.385	354.963	380.261	304.626	321.842	330.946	353.866	304.626	0
331.234	286.288	326.212	309.432	277.059	304.447	312.535	317.444	304.232	277.059	0
341.139	336.099	299.81	294.748	313.538	316.811	321.618	357.967	356.172	294.748	0
335.949	331.501	311.361	303.571	327.102	336.084	336.702	282.264	308.647	282.264	0
306.865	360.894	329.41	310.836	349.633	325.067	366.289	364.89	410.101	306.865	1
319.851	333.828	290.923	332.965	354.373	320.91	274.339	310.523	362.336	274.339	0
331.551	324.039	357.119	331.43	306.623	340.405	326.53	416.051	404.277	306.623	1
275.267	368.507	325.132	351.984	344.125	364.579	354.013	350.996	404.334	275.267	1
349.565	358.423	312.235	359.986	356.145	388.267	391.635	370.145	401.387	312.235	1
321.731	343.584	332.522	352.339	304.315	306.594	311.142	315.163	324.144	302.116	0
303.525	295.882	293.726	334.003	332.314	299.007	270.385	285.551	320.498	270.385	0
315.376	302.012	270.657	329.553	286.572	253.334	350.435	317.975	330.191	253.334	0
347.397	314.015	328.168	310.124	375.026	341.08	398.09	362.21	380.623	310.124	1
328.159	363.49	343.044	303.572	320.156	330.442	349.983	376.599	389.333	303.572	1
272.588	316.04	343.03	323.657	355.213	313.501	324.9	308.63	313.171	272.588	0
332.9	307.517	294.308	325.498	337.792	345.124	382.719	348.097	332.182	294.308	0
284.627	333.231	296.676	335.293	331.549	347.223	405.474	405.422	442.827	284.627	1
334.854	299.217	338.112	316.648	340.207	331.24	345.251	418.239	443.244	299.217	1
280.029	300.272	291.072	331.712	352.524	310.493	335.377	301.239	308.648	280.029	0
302.368	354.89	315.966	366.539	369.735	389.353	372.689	393.006	370.88	302.368	1
333.335	360.967	377.778	338.12	322.762	332.348	413.611	317.063	390.075	317.063	1
360.061	275.608	358.352	312.079	313.856	310.695	296.646	337.755	311.388	275.608	0
364.046	301.806	310.129	335.26	295.132	368.425	343.796	360.813	366.71	295.132	1
324.114	321.171	338.674	289.895	311.23	274.054	326.685	343.722	330.333	274.054	0
332.303	278.779	297.468	308.709	326.713	314.291	316	307.782	366.308	278.779	0
353.868	275.991	351.889	295.127	339.47	315.608	366.728	351.187	370.54	275.991	1
352.264	312.585	325.408	374.288	358.442	364.27	392.956	353.643	378.862	312.585	1
297.04	288.092	280.871	334.877	308.801	293.277	314.944	276.017	289.053	276.017	0
328.682	313.686	331.529	351.25	378.735	385.679	348.221	365.504	391.161	313.686	1
300.765	308.021	355.048	327.587	388.993	366.573	369.377	431.547	372.175	300.765	1
293.134	359.908	386.41	348.459	285.822	404.142	324.055	333.864	358.069	285.822	1
342.378	337.322	298.583	296.723	362.55	338.341	292.141	312.916	317.146	292.141	0
327.532	362.566	298.716	372.667	337.181	356.9	314.402	300.425	333.626	298.716	0
297.446	332.649	300.53	285.421	331.6	324.36	332.536	282.461	303.64	282.461	0
335.841	340.248	314.528	318.264	330.481	353.904	374.059	430.762	336.018	314.528	1
311.231	311.493	334.627	326.176	338.121	317.977	334.819	317.532	365.348	302.168	0
321.786	339.459	322.286	344.135	327.492	354.584	314.529	276.278	339.969	276.278	0
320.747	348.182	275.519	310.206	323.183	338.55	379.109	332.153	380.073	275.519	1
371.22	336.042	379.175	388.51	332.309	341.122	377.478	348.897	334.315	332.309	1
310.078	346.065	324.553	315.111	305.477	310.812	320.752	327.693	302.238	294.808	0
304.423	278.005	315.656	341.902	365.808	333.072	328.502	331.708	322.733	278.005	0
324.655	341.264	309.663	295.748	328.268	283.662	293.615	279.39	321.493	279.39	0
336.189	325.429	337.714	335.611	310.483	366.048	382.25	378.062	394.366	310.483	1
332.529	354.833	277.227	281.245	336.586	348.658	327.999	289.706	305.521	277.227	0
331.449	270.842	325.723	316.958	339.19	316.765	293.797	312.392	316.897	270.842	0
342.805	319.609	306.455	295.032	369.775	388.494	367.836	353.591	398.101	295.032	1
322.968	290.287	301.73	345.999	306.1	273.322	334.235	334.582	333.108	273.322	0
341.54	309.727	343.12	334.629	398.309	348.733	372.208	384.067	368.835	309.727	1
309.019	346.999	354.21	356.746	372.136	354.019	357.22	340.275	386.614	309.019	1
338.807	347.75	316.65	292.658	309.411	299.994	319.555	278.494	303.313	278.494	0
303.37	305.264	276.658	353.48	273.343	340.979	291.07	321.34	314.142	273.343	0
292.798	297.331	353.297	354.809	349.558	306.421	382.164	406.162	388.419	292.798	1
332.395	332.464	351.007	319.606	334.823	317.482	315.271	360.386	410.035	315.271	1
310.765	344.622	351.115	325.645	322.078	271.875	318.525	395.881	444.132	271.875	1
357.692	337.548	313.758	340.295	347.185	354.807	387.299	374.335	387.383	313.758	1
325.691	359.561	277.058	322.808	300.433	341.049	327.998	289.511	335.489	277.058	0
320.992	356.218	375.765	365.356	383.656	339.569	385.54	414.84	418.536	320.992	1
326.07	349.438	320.286	335.767	297.701	324.511	334.508	321.038	308.595	297.701	0
320.68	317.453	255.887	312.763	335.983	337.868	268.926	313.102	340.727	255.887	0
355.648	340.584	315.492	318.856	303.82	308.912	335.763	322.081	323.811	303.82	0
331.841	298.851	333.606	390.526	339.173	319.391	365.745	357.756	409.092	298.851	1
316.922	294.709	323.964	378.143	353.045	333.91	343.143	356.907	409.925	294.709	1
287.281	368.613	293.961	269.57	333.23	372.083	359.388	363.072	379.218	269.57	1
305.421	354.435	327.76	321.364	314.109	323.276	349.529	387.219	351.021	305.421	1
309.223	346.587	320.556	327.136	346.972	275.063	349.314	307.081	276.47	275.063	0
346.175	313.154	320.86	344.07	308.065	376.617	285.391	359.434	365.833	285.391	1
366.939	307.984	320.088	302.419	352.26	295.835	283.8	312.101	372.044	283.8	0
322.46	345.425	295.131	301.727	248.581	354.239	401.127	377.63	387.521	248.581	1
349.051	360.608	306.474	333.755	294.17	346.641	338.719	383.122	397.394	294.17	1
331.065	299.076	355.54	323.899	327.97	336.12	334.373	360.031	416.402	299.076	1
241.288	304.129	328.904	330.415	327.631	292.953	317.57	301.654	350.414	241.288	0
297.649	355.457	339.546	310.239	335.985	318.204	335.301	302.38	326.197	297.649	0
349.906	304.585	352.663	315.538	374.191	354.393	356.193	335.79	349.678	304.585	1
353.357	329.992	359.095	325.284	350.579	313.033	336.874	390.941	399.799	313.033	1
350.949	362.436	378.027	360.496	341.219	315.212	341.534	346.885	366.993	315.212	1
322.251	330.55	321.111	367.398	336.35	386.324	341.425	336.24	402.012	321.111	1
374.045	368.842	327.675	344.043	321.368	347.762	382.715	382.56	353.449	321.368	1
305.638	358.276	349.65	354.98	343.713	341.785	321.636	367.163	364.45	305.638	1
334.848	324.315	290.118	274.544	369.772	339.833	379.029	378.725	367.35	274.544	1
329.621	338.717	290.741	347.191	275.924	307.634	335.47	308.364	331.787	275.924	0
331.247	357.16	331.245	312.947	361.982	372.437	337.898	412.971	350.353	312.947	1
310.253	349.794	355.104	298.962	302.954	329.615	344.396	385.006	328.53	298.962	0
326.689	299.642	349.684	355.922	330.19	354.896	306.544	286.024	287.388	286.024	0
344.238	348.639	291.006	326.091	339.32	394.822	365.631	325.036	433.036	291.006	1
298.64	375.446	315.4	295.425	285.769	312.081	321.227	310.352	301.989	285.769	0
336.053	280.564	344.287	293.932	298.466	345.616	363.644	309.348	325.356	280.564	0
329.217	319.134	303.074	325.235	386.13	345.354	376.407	373.458	343.881	303.074	1
316.211	336.472	323.717	303.607	299.345	294.548	345.613	305.879	295.482	294.548	0
289.743	321.54	300.446	303.689	366.763	352.439	314.349	289.539	296.164	289.539	0
348.596	300.527	301.284	274.758	281.36	326.817	317.78	339.466	307.021	274.758	0
315.342	322.232	321.877	315.677	367.435	351.335	306.873	340.937	351.471	296.388	0
323.023	317.376	324.967	295.876	297.756	328.775	314.979	309.483	276.664	276.664	0
329.44	354.053	316.388	322.994	323.217	302.656	362.114	379.788	359.8	302.656	1
248.453	262.649	346.277	301.824	318.379	349.807	358.536	320.766	336.632	248.453	0
334.387	335.823	309.811	305.609	283.211	306.419	304.86	310.464	361.705	283.211	0
349.446	341.915	345.165	324.146	329.227	346.859	322.247	280.528	324.323	280.528	0
348.664	310.294	319.994	321.834	283.83	349.547	316.273	340.266	326.868	283.83	0
313.447	300.813	366.309	365.378	367.85	301.652	311.19	415.935	386.277	300.813	1
313.273	387.845	290.787	310.302	295.55	370.176	337.881	289.203	328.136	287.397	0
302.026	338.936	318.178	312.754	320.104	355.224	382.22	368.615	345.157	302.026	1
362.877	297.823	354.752	328.459	325.684	378.725	364.268	380.301	393.916	297.823	1
315.936	376.786	328.175	350.418	396.549	350.716	370.375	365.137	429.666	315.936	1
329.325	364.352	356.079	334.17	345.337	326.189	380.184	347.151	393.789	326.189	1
330.339	313.121	288.122	352.593	357.726	328.775	329.715	328.256	284.774	284.774	0
297.994	317.417	298.067	311.699	344.373	297.128	330.804	314.965	325.425	297.128	0
279.769	334.377	372.526	344.426	335.529	349.198	275.356	364.319	369.945	275.356	1
334.995	302.446	307.671	337.926	311.934	337.727	325.959	312.24	317.102	294.968	0
339.871	314.334	292.123	326.428	379.283	369.164	348.033	342.576	352.468	292.123	1
301.305	330.914	341.663	335.383	295.197	306.356	371.951	360.1	350.311	295.197	1
326.404	387.909	311.399	362.556	359.702	368.873	357.828	423.073	416.553	311.399	1
324.774	352.994	325.672	363.012	297.11	308.342	313.33	331.964	330.446	297.11	0
365.087	354.1	292.709	316.653	292.924	404.253	350.758	368.288	330.719	292.709	1
282.403	288.618	330.877	281.506	257.465	332.64	289.662	307.244	307.717	257.465	0
268.062	304.497	321.642	310.431	302.235	322.902	256.106	266.928	314.105	256.106	0
327.086	321.791	340.311	315.929	347.488	340.693	325.475	369.021	317.501	315.929	0
296.257	309.1	327.746	336.636	340.345	338.345	336.124	326.373	335.309	296.257	1
338.128	334.529	348.307	311.387	351.956	352.2	383.59	353.154	439.525	311.387	1
345.979	347.087	358.642	339.71	370.136	335.142	316.075	341.132	428.11	316.075	1
323.117	374.113	334.713	331.626	330.207	339.831	357.016	311.379	409.748	311.379	1
334.216	292.897	293.734	310.893	282.915	291.147	323.756	287.195	279.852	279.852	0
328.274	367.45	380.358	326.308	400.715	305.836	315.147	353.737	368.222	305.836	1
337.658	283.221	334.812	347.252	294.24	306.002	345.266	375.55	311.222	283.221	0
297.539	289.126	385.79	351.264	353.999	361.351	337.765	386.237	419.515	289.126	1
337.976	332.458	346.559	310.534	359.021	357.391	350.184	384.9	367.961	310.534	1
288.28	312.057	385.604	401.864	343.598	308.901	360.428	390.748	460.851	288.28	1
300.576	367.682	324.797	335.401	321.598	370.28	334.162	391.803	353.996	300.576	1
311.252	306.367	332.607	326.788	330.314	377.87	396.895	360.523	441.084	306.367	1
343.68	336.893	354.105	328.638	329.19	311.925	306.116	336.313	324.738	306.116	0
336.739	327.209	275.506	301.136	269.376	337.324	331.802	323.87	332.256	269.376	0
344.445	331.3	365.805	338.948	329.291	377.148	369.208	338.79	351.142	329.291	1
315.478	324.878	354.164	339.051	306.43	315.342	333.537	310.425	348.468	306.43	0
370.568	280.158	301.018	341.141	352.856	290.351	340.681	340.363	353.641	280.158	0
338.685	296.559	336.286	301.303	286.525	308.955	321.271	349.937	314.429	286.525	0
311.581	301.735	289.819	291.991	311.455	303.518	356.934	301.896	320.66	289.819	0
348.932	315.798	360.357	398.27	335.797	330.327	326.091	403.852	400.895	315.798	1
305.644	316.47	312.536	340.55	337.724	382.527	346.304	394.015	353.687	305.644	1
316.115	319.971	326.656	374.855	359.996	352.229	331.792	321.442	438.195	316.115	1
297.076	342.375	260.294	330.648	324.641	332.67	311.647	258.941	295.642	258.941	0
342.255	267.883	327.558	285.714	377.065	378.303	402.336	430.059	386.243	267.883	1
325.401	305.911	337.251	303.94	352.611	369.147	379.255	396.823	399.679	303.94	1
281.999	303.59	314.896	355.941	308.114	350.775	374.488	361.007	404.066	281.999	1
293.36	318.661	362.033	336.148	338.46	332.439	393.323	393.144	409.988	293.36	1
334.136	360.31	323.795	317.084	338.051	311.331	301.725	263.74	314.714	263.74	0
324.502	369.37	360.549	330.884	348	311.688	335.847	381.105	359.56	311.688	1
292.774	338.582	334.031	281.996	298.188	305.962	253.007	287.916	300.084	253.007	0
349.504	329.278	301.046	420.923	352.139	394.041	436.5	406.848	380.47	301.046	1
377.631	395.779	358.803	306.548	340.069	413.908	360.935	368.854	354.366	306.548	1
376.18	332.299	401.339	388.729	322.367	398.203	374.079	344.052	421.867	322.367	1
380.915	352.741	363.044	332.418	309.685	350.13	285.085	331.598	301.717	285.085	0
322.38	266.626	296.922	395.762	355.124	367.391	324.351	358.909	323.391	266.626	1
288.353	299.899	351.017	370.582	299.964	327.401	315.817	290.155	294.049	272.374	0
301.02	309.683	333.46	319.516	356.408	297.987	357.637	311.579	316.323	297.987	0
363.612	329.049	334.214	344.14	343.407	315.207	332.005	383.346	375.452	315.207	1
327.945	368.536	353.936	361.754	370.065	378.494	338.528	443.045	379.244	327.945	1
324.855	335.643	341.902	329.07	256.016	317.277	315.801	331.014	312.392	256.016	0
332.939	356.611	321.165	384.206	323.611	345.859	320.421	354.81	425.808	320.421	1
266.613	306.304	370.323	325.45	269.861	338.006	369.607	318.946	316.203	266.613	0
307.732	335.466	348.115	353.439	370.931	348.108	341.378	371.874	329.182	307.732	1
333.096	330.321	321.993	303.603	329.263	326.457	324.424	335.767	315.696	289.833	0
314.107	297.929	309.503	369.164	372.549	376.263	390.947	372.871	392.499	297.929	1
333.716	345.323	305.561	300.587	351.474	333.839	362.671	345.246	384.627	300.587	1
326.597	320.561	325.991	359.395	280.176	302.236	300.293	360.091	354.021	280.176	0
329.118	303.21	358.994	305.084	330.017	371.722	364.847	314.927	339.538	303.21	0
346.099	352.023	320.037	286.774	301.214	360.087	321.865	341.414	293.744	274.09	0
356.815	349.488	327.791	346.489	317.295	273.56	316.809	302.847	352.003	273.56	0
327.092	308.913	355.229	310.706	299.877	314.475	347.373	305.656	317.584	282.61	0
334.496	334.207	336.921	422.393	375.547	400.954	410.123	365.316	372.936	334.207	1
328.229	323.891	289.809	311.643	363.976	312.341	296.638	313.535	328.52	289.809	0
352.794	313.612	317.018	294.22	377.939	350.884	355.734	378.991	348.154	294.22	1
310.417	340.509	365.661	343.785	350.916	340.441	368.688	389.677	360.213	310.417	1
374.044	325.193	423.537	333.975	327.194	419.229	362.142	366.177	392.06	325.193	1
349.119	350.901	332.292	350.571	386.911	336.626	344.593	312.325	350.598	291.251	0
383.229	328.057	325.554	369.501	338.228	362.92	378.559	348.15	376.845	325.554	1
334.753	323.212	352.785	287.81	350.885	266.162	287.681	309.062	317.815	266.162	0
299.24	307.899	314.487	337.94	345.429	337.395	360.235	354.573	393.022	299.24	1
315.916	309.073	311.979	348.427	306.044	324.867	335.758	293.578	281.477	281.477	0
348.896	328.1	309.584	308.723	307.17	292.037	389.814	261.916	326.982	261.916	0
346.232	322.883	334.86	364.761	317.218	305.362	283.49	341.696	306.995	283.49	0
317.124	299.935	353.095	329.971	364.566	306.398	372.569	346.756	340.014	299.935	1
310.345	295.526	397.379	305.982	302.028	332.105	292.609	303.005	281.091	281.091	0
301.691	310.227	305.455	324.297	303.313	326.905	298.407	334.932	315.794	267.885	0
336.744	372.659	355.49	398.395	354.231	367.32	375.146	390.105	412.848	336.744	1
344.559	298.502	318.751	366.985	290.631	328.361	284.827	324.401	327.819	284.827	0
359.501	326.204	343.951	347.085	373.488	388.712	385.384	374.537	360.764	326.204	1
318.266	343.794	277.337	313.419	269.268	330.872	320.743	328.352	309.141	269.268	0
355.676	348.654	314.918	334.371	341.004	381.614	399.45	342.57	356.87	314.918	1
285.968	317.994	351.411	336.081	316.995	310.271	291.506	342.865	341.727	285.968	0
373.794	286.957	328.782	339.208	311.881	345.78	385.913	351.484	323.986	286.957	1
316.086	339.613	321.061	358.468	301.928	399.783	356.424	369.674	344.455	301.928	1
383.491	364.972	335.308	356.464	352.804	365.65	303.688	347.125	379.023	303.688	1
293.343	368.889	340.661	341.858	337.669	435.086	343.114	369.559	403.889	293.343	1
326.65	286.648	340.402	322.64	359.382	298.704	319.912	307.223	273.322	273.322	0
346.469	338.941	366.875	382.323	335.819	326.989	394.244	439.604	380.997	326.989	1
348.448	327.7	351.054	327.816	362.987	363.478	377.466	408.141	414.041	327.7	1
355.784	312.876	286.451	340.221	397.333	378.898	382.461	342.421	363.253	286.451	1
294.135	315.309	351.234	355.822	330.231	322.884	328.89	308.148	341.91	294.135	0
304.574	361.105	313.201	338.201	270.836	345.51	310.985	336.023	309.477	270.836	0
282.172	331.034	348.325	324.258	303.552	291.155	295.43	365.336	322.743	282.172	0
371.685	321.29	288.587	301.764	295.172	354.444	371.495	359.561	311.512	288.587	0
324.48	313.133	331.044	324.442	337.984	310.021	378.092	336.536	398.097	310.021	1
354.846	377.928	351.55	307.33	341.194	384.803	377.241	355.726	394.76	307.33	1
333.221	332.661	307.822	281.821	322.875	313.309	322.146	356.06	327.746	281.821	0
345.203	297.491	340.722	340.322	403.328	388.754	373.94	341.937	403.341	297.491	1
328.78	331.392	310.437	336.061	328.013	284.923	288.922	349.783	331.59	284.923	0
282.32	358.336	338.614	350.395	310.805	399.77	386.474	349.571	381.473	282.32	1
343.083	347.61	308.238	360.588	323.087	371.034	331.514	405.881	400.31	308.238	1
310.561	313.152	332.934	352.375	314.077	314.774	327.801	302.98	356.809	302.98	0
308.124	344.707	320.019	349.761	328.475	359.515	357.361	385.235	337.341	308.124	1
320.277	349	311.705	345.959	331.77	320.22	312.808	334.011	296.297	296.297	0
320.547	333.776	298.067	306.237	358.259	324.011	366.565	328.163	374.16	298.067	1
300.771	302.19	303.522	370.231	363.412	359.127	340.211	342.269	417.544	300.771	1
339.225	351.273	341.07	315.399	353.851	347.997	368.423	364.511	403.133	315.399	1
352.647	291.284	348.744	312.151	371.346	380.235	391.552	426.87	344.579	291.284	1
312.397	362.714	344.062	374.028	318.696	330.759	363.872	379.387	359.002	312.397	1
337.598	309.919	292.421	278.772	401.865	370.48	404.976	369.43	340.505	278.772	1
295.929	327.515	323.67	303.11	352.103	327.88	281.266	317.792	327.503	281.266	0
347.917	368.605	362.072	328.888	361.251	281.136	320.994	335.955	328.612	281.136	0
304.356	341.028	298.496	341.328	300.565	369.241	346.509	291.81	338.742	291.81	0
328.547	342.241	324.941	320.187	328.396	293.084	294.4	339.643	306.337	293.084	0
338.368	324.918	305.111	346.311	398.643	321.789	333.197	360.908	308.445	298.494	0
307.079	360.308	323.34	317.066	332.898	338.412	397.65	363.203	358.1	307.079	1
295.018	340.692	335.527	339.969	334.002	363.77	365.35	368.385	376.814	295.018	1
378.503	350.848	306.486	279.759	292.711	290.807	333.277	322.105	357.146	279.759	0
288.284	346.182	371.359	342.373	336.979	289.429	335.415	357.961	342.16	288.284	0
294.339	288.892	329.132	318.64	379.812	349.192	386.365	308.531	368.728	288.892	1
382.581	372.305	326.041	268.297	363.049	352.05	354.554	423.237	295.511	268.297	1
356.894	325.641	314.779	385.813	359.68	379.811	394.277	412.929	465.27	314.779	1
330.196	333.721	343.501	280.09	380.002	373.39	371.602	397.758	371.16	280.09	1
322.94	293.293	361.543	357.252	384.208	368.641	351.827	387.73	394.601	293.293	1
313.155	296.369	326.193	328.371	309.311	309.57	367.109	355.581	292.644	292.644	0
291.911	364.856	285.628	338.076	353.098	307.705	386.714	379.433	382.164	285.628	1
331.673	283.773	317.294	348.184	346.266	297.463	327.765	287.665	318.205	283.773	0
286.422	365.032	336.441	342.83	327.682	318.883	349.446	290.988	276.802	276.802	0
348.972	358.927	371.953	336.925	334.17	349.974	350.871	371.228	418.351	334.17	1
381.89	321.569	277.208	334.794	313.473	333.381	375.66	414.748	423.371	277.208	1
297.448	313.609	387.976	335.779	367.498	326.82	381.876	326.201	311.364	265.999	0
375.184	378.924	310.636	333.419	311.111	380.263	354.876	383.955	374.023	310.636	1
326.529	273.793	361.746	354.014	361.124	368.835	386.231	409.38	390.886	273.793	1
354.062	359.555	323.851	371.246	355.51	406.766	362.956	373.015	389.894	323.851	1
343.688	304.706	322.923	297.918	325.377	349.628	346.566	309.543	380.422	297.918	1
351.854	327.573	334.25	345.603	351.65	337.712	393.569	432.188	348.514	327.573	1
271.267	308.896	302.069	348.552	336.457	363.498	385.364	400.967	352.012	271.267	1
308.559	366.335	349.152	327.306	309.216	328.096	361.55	300.031	296.599	296.599	0
304.067	390.48	356.642	352.132	361.181	369.491	387.251	391.23	373.961	304.067	1
372.021	358.566	354.851	377.988	370.845	342.588	330.405	392.148	435.967	330.405	1
292.125	362.247	302.036	295.444	337.437	348.924	288.092	301.485	303.391	288.092	0
336.118	335.382	337.334	362.3	331.988	359.674	364.926	319.214	396.741	319.214	1
296.54	294.391	304.713	309.034	333.799	313.245	271.792	349.996	311.053	271.792	0
311.4	319.364	401.088	338.692	335.074	336.336	374.876	364.03	406.02	311.4	1
338.651	312.539	290.948	363.703	353.349	347.165	317.113	353.832	350.472	290.948	0
286.31	364.223	339.679	328.054	276.644	351.419	316.226	328.615	348	276.644	0
281.024	258.302	300.696	326.446	293.161	309.198	312.743	337.919	307.311	258.302	0
305.615	295.415	283.024	332.533	317.842	334.11	324.791	364.383	304.032	283.024	0
343.474	359.986	324.325	313.306	328.42	291.222	332.93	286.565	314.959	286.565	0
326.863	317.197	325.486	335.904	327.61	344.152	345.979	361.421	411.71	317.197	1
348.146	351.283	353.133	330.036	375.875	288.706	352.025	378.986	418.505	288.706	1
313.698	331.549	347.094	355.461	353.032	373.203	327.486	368.698	372.524	313.698	1
322.687	332.894	303.73	295.773	337.254	321.184	310.863	289.411	296.801	289.411	0
349.889	300.992	342.065	323.662	346.723	336.903	318.717	345.919	355.112	300.992	1
309.213	373.94	384.947	328.139	325.672	283.512	354.196	356.868	438.239	283.512	1
319.171	339.785	334.87	292.59	334.654	358.157	319.55	342.225	419.268	292.59	1
313.551	311.413	328.391	346.075	338.331	351.148	322.87	320.799	334.784	311.413	0
311.121	328.241	322.21	257.948	357.915	341.626	338.281	319.479	322.502	257.948	0
311.977	332.599	339.988	338.401	291.049	370.592	373.723	387.895	372.72	291.049	1
363.921	316.8	316.591	363.36	313.408	346.584	354.77	350.199	416.731	313.408	1
342.251	282.763	313.149	319.162	333.454	328.902	291.041	274.153	329.604	274.153	0
324.401	349.948	343.451	336.527	299.086	316.13	306.27	330.476	338.974	286.629	0
332.504	288.058	328.936	361.806	400.594	374.781	318.349	385.405	418.643	288.058	1
353.339	318.024	319.691	348.903	348.979	329.106	290.807	306.846	335.872	290.807	0
295.063	355.146	321.661	388.854	335.218	343.973	349.991	432.275	402.269	295.063	1
336.852	290.23	302.65	328.465	275.559	320.227	331.332	295.107	311.496	275.559	0
323.683	292.181	343.643	306.761	335.647	288.558	319.455	337.433	332.264	288.558	0
338.943	352.926	348.188	315.334	363.228	358.137	363.498	365.279	379.827	315.334	1
343.946	328.728	379.437	365.922	379.157	385.899	355.447	292.749	425.576	292.749	1
296.377	318.926	333.184	355.106	321.544	393.127	388.555	362.271	324.656	296.377	1
300.11	337.49	342.764	308.483	331.729	316.697	322.434	321.332	297.028	295.928	0
335.629	298.376	349.584	314.226	305.539	343.725	314.802	320.872	272.746	272.746	0
330.925	273.591	338.278	334.923	307.884	340.402	290.314	352.919	314.843	271.706	0
289.907	310.86	340.013	304.491	299.1	349.526	306.892	324.943	326.746	289.907	0
361.537	317.659	290.131	349.073	335.06	294.03	278.978	330.577	327.236	278.978	0
361.613	340.676	314.071	317.688	308.061	398.321	350.479	350.248	339.969	308.061	1
305.133	305.827	310.023	286.928	297.689	319.835	310.629	313.405	330.85	286.928	0
334.853	326.137	375.33	384.563	356.239	291.389	332.82	343.843	342.335	291.389	0
302.754	315.46	327.193	330.601	373.814	352.232	365.162	373.762	431.418	302.754	1
318.143	303.975	334.22	335.739	345.25	351.203	350.766	324.066	361.581	303.975	1
386.008	330.172	298.529	310.571	339.859	332.696	341.148	371.014	288.778	288.778	0
304.059	306.346	262.166	308.372	293.129	322.864	324.577	332.683	320.646	262.166	0
349.246	300.797	317.469	306.77	314.208	312.28	361.819	344.44	299.324	299.324	0
274.506	325.722	364.829	286.264	300.207	289.75	326.768	277.054	317.745	274.506	0
334.567	296.313	350.723	364.803	347.121	401.133	330.266	421.991	390.661	296.313	1
366.56	328.108	275.433	357.372	335.936	361.393	362.463	394.706	411.8	275.433	1
354.814	349.966	323.243	338.616	347.954	337.584	384.092	338.218	386.897	323.243	1
322.392	304.764	324.027	340.702	346.447	320.908	323.257	328.461	324.829	304.764	0
312.039	284.022	335.779	317.931	333.821	299.271	360.667	341.34	329.807	284.022	0
289.125	318.633	355.809	372.896	324	331.526	325.604	288.005	301.468	288.005	0
353.221	298.647	324.662	334.005	383.766	364.051	334.054	356.305	365.555	298.647	1
336.202	336.167	259.811	314.243	376.746	329.918	299.223	311.654	346.872	259.811	0
322.864	324.22	334.35	361.792	374.311	333.494	359.783	361.442	361.658	322.864	1
338.104	333.114	331.574	334.603	317.767	360.948	415.206	302.143	419.777	302.143	1
342.795	300.116	243.277	323.502	307.725	349.939	275.725	289.628	319.234	243.277	0
332.139	332.862	358.609	333.352	296.716	408.147	389.563	381.585	376.587	296.716	1
295.851	335.606	307.125	303.229	273.608	335.917	352.096	264.735	290.594	264.735	0
349.947	305.341	334.183	292.566	291.76	341.999	315.801	324.242	334.014	291.76	0
365.35	304.655	339.753	367.062	409.26	363.508	345.011	382.333	393.715	304.655	1
359.143	342.281	364.23	291.887	328.43	384.633	400.583	345.441	410.302	291.887	1
352.546	285.495	340.655	398.886	350.782	388.017	344.166	402.479	377.526	285.495	1
310.316	337.27	321.726	366.361	349.032	361.75	384.731	397.54	400.406	310.316	1
382.901	279.276	326.241	311.828	300.81	356.631	328.578	268.302	337.948	268.302	0
327.646	328.134	352.612	316.045	349.063	409.037	382.513	357.794	376.499	316.045	1
312.492	344.603	282.087	354.98	311.814	329.407	305.923	327.427	365.166	282.087	0
336.291	336.05	369.637	376.152	372.506	352.17	357.903	416.075	364.153	336.05	1
327.55	364.02	363.034	348.475	288.382	333.055	329.506	372.332	366.049	288.382	1
334.394	378.079	301.292	337.177	384.17	348.418	402.992	373.623	357.184	301.292	1
304.494	311.001	323.924	341.64	349.074	308.261	356.217	307.038	348.332	304.494	0
322.146	349.177	370.442	349.398	335.616	395.555	316.851	357.254	422.092	316.851	1
314.121	314.353	324.519	361.45	299.545	360.127	322.025	364.804	384.853	299.545	1
289.742	274.006	333.762	308.28	362.416	294.131	320.798	329.315	319.942	274.006	0
359.346	337.343	346.671	356.408	401.984	337.691	360.17	338.128	360.216	337.343	1
305.65	349.606	323.841	333.003	284.523	324.46	310.026	363.448	359.479	284.523	1
354.69	328.815	331.737	336.769	363.356	356.286	341.235	350.426	372.868	328.815	1
341.764	312.406	329.576	309.562	337.019	287.571	281.234	301.405	376.786	281.234	0
324.194	340.021	376.904	359.23	386.139	321.404	299.703	363.254	350.054	299.703	1
327.929	315.796	355.16	292.077	311.782	283.212	278.484	353.258	311.47	278.484	0
334.524	309.198	327.965	381.632	367.438	359.331	338.014	380.692	323.479	309.198	1
334.492	348.803	344.779	311.157	318.512	321.13	310.73	314.142	272.6	272.6	0
286.146	324.473	293.37	330.485	316.024	332.613	338.431	292.099	315.747	277.01	0
353.025	301.227	319.237	382.711	368.142	300.726	360.557	376.57	352.045	300.726	1
344.421	338.234	352.065	314.037	318.95	344.948	297.531	362.107	461.169	297.531	1
301.686	354.777	310.735	328.045	297.215	297.614	304.609	303.262	282.245	282.245	0
348.939	357.238	383.551	318.826	323.791	385.94	403.202	360.69	367.129	318.826	1
391.246	323.855	332.673	351.375	354.651	417.005	372.322	432.91	414.174	323.855	1
365.362	302.74	410.097	360.247	353.459	349.304	364.594	377.618	391.486	302.74	1
321.22	310.048	337.915	342.912	311.636	294.859	346.893	313.528	304.843	294.859	0
277.46	334.874	346.578	313.801	279.229	303.688	305.918	336.355	318.92	277.46	0
323.397	298.191	305.593	334.975	325.98	329.97	351.706	411.118	425.296	298.191	1
302.945	348.186	344.082	341.352	310.504	345.052	321.044	291.749	347.176	291.749	0
288.873	327.753	324.424	337.389	335.063	345.714	346.687	310.306	347.374	288.873	0
321.828	340.176	338.765	347.193	329.27	356.086	362.298	413.101	394.318	321.828	1
322.222	362.685	353.318	330.899	367.21	337.352	336.06	394.571	417.656	322.222	1
374.013	339.455	359.868	325.216	321.025	310.254	387.845	360.115	416.47	310.254	1
332.773	311.263	301.593	368.729	368.078	413.448	394.007	369.499	340.177	301.593	1
362.478	297.959	307.841	290.729	350.481	365.809	348.238	286.025	338.917	286.025	0
295.211	329.948	361.788	293.944	354.476	286.658	287.36	340.673	309.77	286.658	0
303.281	372.964	335.591	281.979	281.935	276.954	313.546	387.073	273.56	273.56	0
275.779	318.062	302.998	306.602	352.651	305.026	327.216	350.438	333.32	275.779	0
344.191	344.461	326.337	357.806	282.14	404.915	335.972	386.284	406.112	282.14	1
332.767	365.465	310.617	365.479	353.773	349.609	394.505	329.198	370.865	310.617	1
334.249	326.759	324.899	313.356	322.737	337.39	316.67	282.528	335.926	282.528	0
343.024	379.257	339.974	338	380.855	337.103	409.982	429.245	394.364	337.103	1
327.613	316.294	367.161	309.144	318.445	319.455	358.721	337.991	309.083	309.083	0
341.694	362.77	337.897	309.413	372.497	339.445	383.83	366.175	405.653	309.413	1
352.389	339.537	303.661	339.665	311.781	364.306	338.849	355.206	315.529	303.661	0
365.376	307.113	343.303	385.694	315.827	386.29	360.055	346.367	351.895	307.113	1
372.979	302.204	311.715	343.276	265.215	293.657	324.356	330.701	295.543	265.215	0
321.779	343.13	322.209	311.981	357.778	244.847	349.335	356.1	400.061	244.847	1
320.259	379.292	333.492	317.03	391.559	304.02	344.253	346.192	367.941	304.02	1
306.936	318.044	318.922	350.858	325.702	318.573	315.989	353.82	331.148	306.936	0
320.741	326.057	350.665	317.071	340.14	323.173	309.319	361.319	384.036	309.319	1
301.064	288.482	353.494	331.882	321.312	324.204	362.892	306.878	305.241	278.608	0
294.34	310.488	325.302	333.788	310.432	271.672	295.797	325.831	315.213	271.672	0
296.316	362.599	354.009	335.868	311.086	357.33	382.721	383.991	376.376	296.316	1
286.146	253.993	297.339	296.305	308.346	304.294	335.663	302.804	362.221	253.993	0
265.759	322.525	355.397	378.642	302.365	295.756	373.603	377.801	358.023	265.759	1
298.275	344.383	347.899	356.34	308.574	307.398	328.671	304.946	330.114	298.275	0
335.237	325.42	315.808	338.621	337.01	390.007	350.866	409.917	364.735	315.808	1
372.502	394.576	372.889	350.418	374.976	356.8	358.883	356.693	409.446	350.418	1
330.657	336.807	348.478	320.827	326.502	394.136	391.446	409.151	367.959	320.827	1
322.946	373.346	332.51	281.353	315.679	270.365	338.521	299.099	317.461	270.365	0
304.237	319.741	389.111	348.942	306.567	373.395	352.66	399.76	376.303	304.237	1
325.624	329.842	348.274	330.397	356.775	369.762	351.957	344.734	374.446	325.624	1
300.945	331.425	340.906	334.311	300.787	333.543	305.192	320.167	307.347	300.787	0
293.271	323.157	310.209	346.62	270.831	326.692	333.609	266.376	340.977	266.376	0
374.672	350.349	283.777	312.81	384.098	346.319	331.543	311.741	351.234	283.777	1
357.138	313.391	339.549	351.682	361.767	319.981	341.476	363.156	384.352	313.391	1
320.577	316.382	356.09	369.942	323.542	327.29	289.205	346.019	298.543	289.205	0
321.766	374.981	358.209	375.055	344.885	322.857	324.979	325.131	343.245	312.153	0
307.52	286.397	312.936	306.647	298.191	305.255	336.093	318.173	280.101	280.101	0
316.02	349.118	291.54	330.828	361.185	302.019	267.701	268.88	317.792	267.701	0
328.391	323.578	337.251	302.093	357.299	316.155	277.495	314.74	355.302	277.495	0
322.106	319.333	314.905	313.787	294.382	349.393	317.593	345.392	335.792	294.382	0
362.111	351.175	328.562	332.396	319.548	295.08	302.138	297.644	308.257	295.08	0
350.736	271.263	321.691	253.491	350.596	303.252	346.118	342.338	308.686	253.491	0
313.231	331.25	292.537	316.908	311.006	315.631	303.204	306.622	324.345	292.537	0
341.529	322.288	324.301	360.179	284.062	386.586	381.333	338.906	449.143	284.062	1
323.819	243.954	293.131	305.592	344.342	306.585	324.396	313.818	337.991	243.954	0
316.753	317.129	393.554	341.895	349.788	330.084	347.054	395.901	390.232	316.753	1
323.514	387.601	347.913	283.181	291.374	295.658	310.308	320.13	338.534	283.181	0
323.609	327.045	330.636	355.898	290.981	334.002	284.723	351.826	386.806	284.723	0
285.866	296.587	270.395	303.632	347.749	329.573	257.351	349.345	342.691	257.351	0
302.584	306.172	350.505	342.908	329.375	321.117	352.808	346.075	429.544	302.584	1
349.075	311.23	325.728	353.737	353.621	277.757	305.881	358.777	423.186	277.757	1
299.874	335.891	325.468	336.696	320.154	354.199	341.948	342.047	416.503	299.874	1
333.162	303.92	389.104	394.148	346.405	333.86	390.75	384.049	385.248	303.92	1
330.293	343.744	358.467	372.525	323.07	357.161	381.92	335.514	384.338	323.07	1
340.639	323.969	359.189	318.11	313.06	325.723	334.248	348.541	292.563	292.563	0
319.708	359.014	324.02	302.954	305.558	321.729	333.328	301.174	331.005	301.174	0
318.483	340.83	311.87	266.757	335.213	291.925	329.928	306.094	346.692	266.757	0
318.308	307.378	290.669	323.76	287.795	377.833	313.807	334.01	334.86	287.795	0
336.227	340.28	367.342	373.756	342.754	298.17	337.286	322.753	344.568	298.17	1
313.479	332.448	361.965	348.342	327.708	400.083	369.446	425.702	423.868	313.479	1
366.68	334.461	322.164	345.036	326.842	343.165	354.161	377.319	385.82	322.164	1
345.765	341.591	303.316	362.031	348.64	342.254	380.886	393.949	450.787	303.316	1
287.766	306.115	343.975	304.667	301.375	279.015	330.859	322.752	311.208	279.015	0
342.046	363.77	350.519	344.036	407.895	306.89	348.469	413.679	380.056	306.89	1
316.772	326.253	320.515	359.537	282.185	378.581	315.336	312.085	379.281	282.185	1
343.488	306.274	256.347	348.721	292.01	288.194	276.574	311.761	353.286	256.347	0
343.792	375.761	314.396	391.183	361.496	315.161	320.171	351.914	369.795	314.396	1
323.491	323.415	344.135	352.976	322.552	365.479	313.703	348.694	433.368	313.703	1
331.829	346.031	341.571	403.756	348.794	357.733	354.461	331.808	399.327	331.808	1
310.501	348.224	353.075	329.439	346.176	331.237	373.759	363.747	445.482	310.501	1
325.67	300.161	325.878	281.934	339.801	303.123	330.272	300.64	318.229	281.934	0
308.769	331.63	346.984	348.854	336.028	387.767	287.804	298.678	327.422	287.804	0
353.063	306.884	327.903	286.944	324.128	362.397	399.478	410.4	395.383	286.944	1
305.791	313.797	321.815	300.635	302.791	312.82	305.661	355.099	325.913	300.635	0
296.322	345.859	324.045	321.123	364.784	315.471	289.216	422.742	427.889	289.216	1
352.112	314.525	322.108	331.642	338.587	326.506	419.591	402.255	399.196	314.525	1
300.128	351.249	331.73	375.68	365.976	337.909	403.44	407.647	414.89	300.128	1
342.276	345.554	293.479	305.222	340.367	338.565	341.614	297.928	341.06	293.479	0
358.98	348.234	277.411	301.321	260.303	324.896	316.973	302.396	297.56	260.303	0
325.557	348.186	333.209	316.621	311.854	285.51	303.97	315.606	310.911	273.933	0
292.269	328.484	318.034	306.097	293.512	294.303	262.706	354.565	295.334	257.185	0
323.498	335.992	339.171	371.841	305.852	388.533	404.112	389.649	359.897	305.852	1
355.135	358.799	363.961	340.106	342.869	358.215	375.477	344.36	407.97	340.106	1
342.216	349.802	346.471	362.016	353.115	342.407	392.854	375.192	385.217	342.216	1
287.5	325.835	309.858	317.73	284.619	305.837	344.253	378.328	337.569	273.132	0
372.14	318.468	352.51	327.227	321.849	366.394	289.557	307.419	280.268	280.268	0
297.045	371.16	287.844	355.984	294.049	376.424	369.695	408.918	408.101	287.844	1
371.327	348.674	339.305	333.313	295.216	323.466	313.254	331.515	305.693	295.216	0
323.373	414.141	325.372	337.924	406.683	401.082	320.253	406.355	400.466	320.253	1
300.004	317.51	305.599	368.536	353.673	360.155	327.978	395.054	311.861	300.004	1
341.973	376.835	304.18	302.246	378.541	322.982	348.857	327.787	338.961	302.246	0
318.864	310.266	316.253	327.661	313.976	355.134	340.114	351.449	338.354	310.266	1
336.552	350.211	319.65	355.85	372.621	360.159	367.323	374.591	383.613	319.65	1
313.968	330.884	332.608	358.518	388.005	293.034	370.886	361.851	346.267	293.034	1
381.206	334.225	359.121	329.805	318.117	372.231	385.025	400.606	380.447	318.117	1
324.213	288.936	398.069	360.77	335.585	359.563	353.639	355.397	362.846	288.936	1
320.695	359.969	287.816	264.461	323.431	327.089	402.672	348.769	335.909	264.461	1
317.032	313.25	368.001	397.156	361.735	374.468	344.485	343.676	384.998	313.25	1
305.255	303.905	354.106	351.67	350.967	367.301	360.009	357.985	400.857	303.905	1
290.717	297.216	344.706	300.808	317.196	392.659	320.583	294.831	325.537	283.517	0
350.539	323.969	315.065	325.772	289.62	330.391	304.1	332.422	310.998	289.62	0
315.558	297.53	305.936	369.149	326.702	361.783	362.218	402.862	370.985	297.53	1
336.847	351.701	366.481	367.73	321.391	296.632	379.276	348.845	451.944	296.632	1
349.219	312.397	318.335	325.632	346.799	332.478	306.807	344.158	327.058	294.64	0
346.286	283.233	298.941	379.143	358.512	371.895	392.476	410.411	396.739	283.233	1
312.878	319.671	348.95	335.17	351.152	342.881	364.464	401.741	335.689	312.878	1
298.115	330.096	324.501	302.661	390.581	344.153	355.842	400.783	383.571	298.115	1
334.923	341.142	309.905	275.54	369.9	304.984	359.939	359.105	342.88	275.54	0
314.1	318.062	382.219	285.957	341.289	342.801	388.719	381.398	358.574	285.957	1
340.641	321.576	374.02	291.379	387.336	332.252	339.277	378.445	397.938	291.379	1
348.588	352.089	341.745	349.432	323.815	353.586	385.46	330.031	375.76	323.815	1
321.003	348.188	353.038	369.108	353.684	368.616	316.096	409.618	372.7	316.096	1
328.875	336.207	312.369	347.17	308.539	289.397	309.569	302.454	324.031	289.397	0
354.403	314.232	334.682	327.716	339.857	368.521	341.702	333.279	357.997	314.232	1
300.217	328.747	305.37	335.396	334.375	324.921	368.615	293.092	314.586	293.092	0
303.141	324.147	269.03	278.256	323.389	319.445	304.129	280.231	310.379	269.03	0
358.968	351.581	276.188	347.734	368.599	349.411	330.066	378.269	400.91	276.188	1
340.03	350.288	329.098	318.021	369.011	372.424	336.975	387.987	406.879	318.021	1
338.878	363.694	317.664	334.664	384.268	375.772	355.62	361.537	400.801	317.664	1
332.835	357.045	354.281	316.374	313.039	311.957	368.608	347.664	365.921	311.957	0
334.314	309.079	295.203	335.571	375.053	338.767	355.494	440.192	439.646	295.203	1
322.401	329.609	354.024	334.491	284.327	279.042	324.669	304.079	296.124	263.156	0
330.575	316.677	343	337.71	380.485	323.798	373.055	378.143	334.83	316.677	1
361.441	346.65	377.048	330.173	347.112	368.122	387.783	353.817	375.135	330.173	1
320.951	339.099	360.225	309.081	332.683	287.846	398.956	403.078	372.739	287.846	1
351.206	330.784	351.131	353.169	260.456	313.591	380.486	320.687	305.927	260.456	0
299.664	286.907	301.304	305.715	325.257	368.826	286.476	273.5	299.567	273.5	0
334.347	283.852	313.602	326.714	314.535	322.082	308.93	305.128	313.03	283.852	0
273.752	320.728	339.27	339.439	397.782	378.843	378.699	395.145	356.477	273.752	1
350.217	316.378	336.358	332.336	318.482	338.948	374.522	308.14	396.865	308.14	1
305.317	303.868	367.048	313.114	375.062	383.176	365.281	388.524	375.71	303.868	1
324.771	312.877	373.695	340.099	361.4	340.996	371.589	302.132	425.046	302.132	1
297.878	351.17	344.865	327.055	344.478	405.643	357.506	352.97	405.882	297.878	1
362.656	314.241	338.311	272.117	302.212	303.416	284.94	321.019	298.766	272.117	0
338.664	382.392	353.448	358.946	372.555	329.581	332.765	405.181	414.885	329.581	1
328.673	282.894	344.108	322.433	325.025	327.73	325.164	313.092	294.738	282.894	0
302.316	341.334	330.908	323.903	338.977	331.946	322.928	287.386	300.301	287.386	0
342.417	335.528	328.991	327.667	344.752	311.872	354.524	413.848	382.483	311.872	1
295.159	350.363	358.831	326.735	321.825	348.625	342.353	388.26	393.702	295.159	1
336.539	317.152	301.375	336.047	326.521	341.805	314.837	399.835	380.57	301.375	1
317.914	348.445	334.3	324.456	320.435	312.814	344.784	333.734	286.398	286.398	0
363.581	308.473	331.987	333.073	387.228	418.559	352.445	386.615	345.4	308.473	1
329.846	343.705	363.353	315.924	302.968	352.898	338.086	413.115	430.841	302.968	1
321.49	319.313	305.757	293.887	312.222	332.808	328.16	346.232	303.994	293.887	0
283.307	306.923	322.341	305.661	295.047	347.137	342.564	362.892	336.172	283.307	0
315.163	277.541	294.518	336.346	320.12	343.616	330.844	284.17	351.697	277.541	0
368.427	361.08	310.719	315.521	374.876	371.404	367.802	372.431	405.518	310.719	1
310.601	325.907	323.599	297.079	343.545	302.809	297.61	331.962	308.095	297.079	0
324.921	332.199	310.384	295.985	324.116	338.943	350.187	404.79	378.51	295.985	1
333.527	322.404	330.996	360.59	368.218	318.062	330.71	410.478	372.641	318.062	1
306.969	361.322	308.733	323.009	298.357	323.97	312.642	331.748	290.948	290.87	0
305.89	279.384	297.38	267.322	278.685	330.764	290.892	316.588	301.293	267.322	0
354.362	351.133	326.094	432.562	344.262	382.632	411.544	365.96	388.452	326.094	1
281.245	332.274	366.315	336.099	358.824	349.161	304.575	358.312	381.416	281.245	1
310.263	288.647	365.648	367.234	330.599	351.891	376.361	366.096	392.454	288.647	1
311.138	366.785	320.631	353.27	346.11	343.969	394.767	388.598	382.868	311.138	1
273.024	328.857	349.694	308.654	304.096	317.536	333.264	328.573	309.421	273.024	0
328.697	346.59	298.52	316.154	364.286	318.027	306.792	321.593	263.768	263.768	0
322.239	315.177	283.594	319.693	344.955	326.671	346.236	363.597	392.153	283.594	1
340.908	320.905	353.109	355.951	372.455	371.318	354.321	375.577	396.458	320.905	1
319.413	302.868	340.453	330.98	390.693	370.363	376.667	354.788	417.588	302.868	1
302.197	315.329	316.363	327.889	327.376	360.92	317.919	326.38	334.208	302.197	0
320.647	346.841	337.794	358.685	333.058	331.003	363.614	367.694	343.93	320.647	1
306.696	361.246	330.685	370.61	295.077	322.021	291.593	363.098	289.175	289.175	0
303.227	286.488	323.052	314.348	321.14	308.152	347.67	321.934	335.337	282.857	0
292.583	322.73	257.545	304.094	339.746	326.631	349.275	332.128	288.571	257.545	0
356.471	346.359	325.199	360.702	368.586	379.887	356.059	332.137	406.847	325.199	1
365.279	294.677	334.31	345.025	328.604	296.616	286.193	351.007	329.39	280.054	0
344.545	344.757	300.122	348.666	340.12	281.035	328.204	340.607	343.855	281.035	0
323.403	315.993	308.833	343.812	340.248	304.49	304.938	352.975	333.135	304.49	0
292.145	317.361	319.945	322.653	303.872	322.684	321.304	317.744	322.249	292.145	0
370.765	284.798	324.355	363.082	394.927	337.248	422.035	419.069	416.011	284.798	1
338.972	338.455	378.466	359.158	348.151	359.073	378.126	356.549	374.904	338.455	1
289.259	301.524	344.5	327.672	357.017	346.801	319.831	333.336	318.124	289.259	0
314.505	316.442	325.385	340.881	287.972	317.163	333.936	334.271	340.052	287.972	0
347.925	358.397	374.107	344.822	338.44	360.608	380.595	322.061	413.799	322.061	1
279.816	321.495	350.252	363.871	320.519	317.472	401.347	376.172	368.8	279.816	1
287.562	281.799	335.796	330.815	385.317	347.705	354.561	343.131	431.856	281.799	1
299.506	321.686	322.308	338.187	415.707	318.589	319.733	421.54	385.984	299.506	1
308.695	359.225	333.848	308.447	302.96	310.155	337.936	335.181	340.325	291.155	0
342.705	306.488	359.454	332.689	395.3	348.441	381.702	340.82	375.543	306.488	1
308.694	325.075	366.854	289.626	311.693	305.71	308.527	328.334	339.46	289.626	0
317.176	328.815	344.334	337.672	281.468	341.48	306.811	334.923	304.365	281.468	0
282.725	293.299	318.759	341.922	319.966	326.664	295.164	311.074	332.68	282.725	0
332.591	346.625	353.24	348.1	327.762	351.014	338.264	330.033	344.486	296.026	0
301.974	348.985	309.684	338.506	275.733	341.388	305.543	262.807	304.362	262.807	0
324.714	313.556	318.242	341.031	337.508	280.634	352.326	345.258	317.313	280.634	0
325.308	282.372	309.597	320.143	335.563	344.35	350.784	364.214	297.922	282.372	0
358.636	291.652	356.954	370.202	316.596	377.226	312.351	354.494	386.833	291.652	1
290.215	307.5	355.813	331.623	326.46	319.704	356.641	373.049	288.694	288.694	0
300.461	308.405	313.575	352.109	371.515	332.109	343.469	351.315	307.04	300.461	0
351.233	327.884	321.147	369.025	349.981	344.616	353.425	363.518	417.93	321.147	1
294.011	311.68	310.704	369.629	345.164	347.286	345.849	398.252	345.348	294.011	1
318.276	379.472	367.181	341.784	356.271	346.685	452.494	368.023	326.845	318.276	1
367.081	319.908	302.511	321.562	355.906	350.319	306.925	390.156	405.219	302.511	1
319.707	357.466	302.042	288.231	374.544	356.936	382.108	347.576	436.32	288.231	1
307.022	326.079	348.927	368.803	374.236	370.603	379.417	366.177	369.585	307.022	1
371.902	354.058	350.837	317.88	280.265	331.408	324	396.235	436.776	280.265	1
337.726	319.258	367.565	298.068	251.806	323.613	294.007	333.36	323.787	251.806	0
287.081	346.843	376.127	325.047	346.32	324.866	281.609	334.454	307.077	281.609	0
361.14	337.542	313.959	344.406	295.615	321.37	342.202	310.867	313.733	295.615	0
363.394	332.734	305.712	332.027	271.109	274.167	304.278	294.742	308.556	271.109	0
379.209	313.427	262.749	282.362	313.053	373.199	344.765	380.501	381.834	262.749	1
312.011	343.315	348.829	268.771	334.166	299.188	312.405	270.358	309.935	268.771	0
333.404	289.144	288.575	327.353	270.306	317.515	300.517	329.275	289.358	270.306	0
285.059	328.187	339.595	317.121	368.954	334.608	308.911	362.536	358.003	285.059	1
316.476	312.469	333.349	294.912	329.997	342.755	313.783	308.918	331.179	294.912	0
348.697	351.059	308.024	323.58	368.917	326.247	346.135	380.091	352.246	308.024	1
314.361	356.602	323.659	369.695	304.541	382.849	374.354	391.384	374.884	304.541	1
350.313	331.494	357.804	360.919	320.62	318.1	333.567	346.313	354.695	318.1	1
339.14	363.389	348.722	358.698	362.503	326.968	342.499	371.165	382.444	326.968	1
326.602	382.905	355.217	334.89	347.11	313.749	275.657	348.302	323.242	275.657	0
342.247	310.024	326.852	318.369	328.217	379.323	316.356	309.858	353.28	302.962	0
344.175	348.494	336.881	357.865	333.521	305.795	346.805	397.175	433.012	305.795	1
346.415	344.375	296.431	333.007	391.681	298.127	343.991	327.759	355.915	296.431	1
347.189	325.025	353.689	335.686	339.049	363.423	390.568	363.702	437.337	325.025	1
255.002	329.223	340.029	330.101	337.069	366.552	349.077	377.188	374.983	255.002	1
351.528	366.537	294.807	276.195	379.34	355.146	321.617	393.91	409.708	276.195	1
263.157	314.797	367.264	312.274	353.274	312.615	403.945	411.096	361.623	263.157	1
320.674	327.903	331.838	309.119	369.453	296.377	301.32	320.743	322.062	292.594	0
319.411	287.111	302.119	307.987	293.017	345.16	333.03	311.158	360.112	287.111	0
307.946	298.502	353.814	359.097	347.142	316.519	354.14	317.339	325.343	298.502	0
304.164	337.517	407.264	354.756	387.026	361.943	351.719	367.681	344.735	304.164	1
403.153	379.844	336.252	337.648	365.248	339.086	393.613	380.742	402.602	336.252	1
299.061	304.086	356.481	360.68	298.094	357.315	316.454	374.341	399.657	298.094	1
394.366	384	347.201	336.099	374.14	378.555	293.649	346.964	344.08	293.649	1
337.036	243.92	357.623	266.908	317.066	313.992	323.465	337.304	280.697	243.92	0
329.428	342.628	339.85	354.163	313.412	291.103	360.01	341.081	384.288	291.103	1
307.888	327.55	329.401	368.787	342.864	374.427	355.075	335.443	408.939	307.888	1
331.573	301.062	320.508	300.066	322.875	308.445	337.372	315.006	307.798	300.066	0
316.775	362.017	343.142	329.371	357.621	361.929	351.094	336.829	441.781	316.775	1
346.259	333.299	294.4	321.498	337.335	381.262	388.64	381.755	385.33	294.4	1
282.642	316.768	282.194	327.849	351.712	284.517	277.406	313.819	317.846	277.406	0
330.29	361.418	355.544	334.357	338.18	420.806	373.524	355.523	374.573	330.29	1
375.105	361.924	324.406	316.398	380.837	353.182	359.475	333.548	307.539	307.539	1
311.07	337.716	300.351	259.599	301.629	348.153	353.746	349.238	331.83	259.599	0
331.977	285.369	316.994	351.773	312.18	330.302	318.287	309.351	326.45	285.369	0
309.101	344.681	332.336	343.083	374.966	310.905	306.142	341.606	315.355	306.142	0
381.809	329.834	296.909	324.406	368.539	392.943	352.517	424.244	391.915	296.909	1
254.818	352.948	351.434	314.802	314.139	291.872	338.85	356.858	415.232	254.818	1
313.471	324.609	324.141	324.219	330.879	334.637	311.61	292.812	322.387	292.812	0
288.517	314.899	302.575	332.336	309.546	365.622	409.143	409.033	392.106	288.517	1
313.016	339.646	290.766	330.906	352.214	365.314	380.161	436.482	370.027	290.766	1
350.87	405.991	314.925	332.271	395.106	393.659	375.194	361.499	363.885	314.925	1
374.22	334.776	351.098	322.736	351.346	319.26	383.202	330.598	391.416	319.26	1
251.882	307.805	330.009	281.081	299.265	361.748	317.225	321.807	281.943	251.882	0
312.06	329.69	354.072	363.361	333.209	359.141	304.455	313.532	291.438	291.438	0
342.463	291.83	289.473	349.559	400.825	367.423	380.716	352.396	397.702	289.473	1
314.939	341.788	376.394	326.951	315.988	284.092	340.404	334.991	297.812	284.092	0
357.834	313.28	334.368	309.889	319.948	268.63	293.717	318.727	301.402	268.63	0
295.199	263.399	358.221	309.638	318.434	302.996	310.768	354.741	347.741	263.399	0
318.035	319.874	383.366	337.107	367.935	359.635	380.837	376.709	375.732	318.035	1
312.121	364.841	289.736	316.149	300.152	279.362	336.562	335.875	339.206	279.362	0
274.172	328.946	376.743	302.209	333.805	399.694	423.21	418.451	408.052	274.172	1
325.185	296.555	322.806	342.593	360.237	283.982	301.019	328.449	340.349	283.982	0
318.419	287.561	382.896	337.139	313.232	342.726	393.327	399.615	329.006	287.561	1
266.902	367.526	317.852	321.064	322.886	359.97	352.661	384.495	364.117	266.902	1
291.55	325.275	317.068	347.265	302.724	343.423	332.693	365.168	318.304	291.55	0
385.404	300.628	324.669	342.51	363.539	330.816	349.6	339.226	468.839	300.628	1
321.173	298.957	328.132	347.661	309.748	348.993	349.16	364.728	335.458	298.957	0
319.55	327.756	330.259	320.128	346.046	370.523	359.741	343.492	369.212	319.55	1
317.787	300.475	326.646	313.394	314.955	374.353	306.067	365.815	406.699	300.475	1
304.456	335.006	290.363	345.181	338.568	345.181	309.863	309.206	342.482	290.363	0
357.605	285.989	282.225	307.917	287.496	312.87	349.205	351.075	303.317	282.225	0
354.865	312.039	319.398	324.425	310.734	332.144	332.574	352.18	322.241	300.679	0
385.547	311.059	321.527	303.462	319.8	310.648	321.884	326.527	312.559	303.462	0
296.374	337.344	348.582	262.576	326.815	386.637	295.432	292.254	354.065	262.576	0
327.987	336.09	323.455	340.937	316.57	296.428	393.598	316.568	371.668	296.428	1
377.544	331.472	330.565	286.527	354.22	331.729	340.91	383.218	382.833	286.527	1
310.255	343.693	371.184	331.523	351.311	340.573	363.021	344.655	360.513	310.255	1
367.55	306.446	352.616	319.27	345.298	359.966	381.177	368.413	367.482	306.446	1
348.325	299.013	327.262	349.046	322.178	310.293	289.015	364.23	325.36	289.015	0
328.727	289.497	311.107	345.542	342.026	401.139	384.634	378.613	400.796	289.497	1
339.648	326.159	291.469	301.759	312.62	296.848	325.321	322.254	293.771	291.469	0
374.49	305.825	320.764	389.534	356.485	327.394	370.805	327.474	340.349	305.825	1
296.656	378.52	349.401	278.903	344.922	282.561	291.345	368.585	345.626	278.903	0
286.261	347.107	325.409	342.986	377.536	398.551	348.693	346.054	381.19	286.261	1
302.716	342.825	337.355	313.855	365.399	273.574	356.983	319.28	287.898	273.574	0
281.093	313.682	336.756	328.771	360.942	299.715	391.79	326.747	354.423	281.093	1
304.26	330.808	378.862	327.152	368.468	376.699	376.904	345.38	377.853	304.26	1
349.591	342.542	312.15	356.167	300.95	375.372	381.187	379.347	434.751	300.95	1
373.509	284.071	306.1	339.505	382.965	368.959	375.977	361.151	292.006	284.071	1
344.519	354.955	347.791	331.843	359.559	371.512	351.114	382.129	414.49	331.843	1
395.444	323.574	299.407	304.375	298.007	328.579	312.087	309.769	316.213	298.007	0
290.159	294.725	302.709	287.684	303.527	325.908	335.692	321.273	335.646	287.684	0
321.358	329.31	306.76	390.711	383.482	392.006	388.332	350.1	399.962	306.76	1
358.788	348.418	350.521	337.328	311.222	341.999	337.076	363.211	441.453	311.222	1
361.718	351.373	364.895	385.605	371.605	301.879	364.9	398.515	300.053	300.053	1
308.679	308.59	310.165	312.812	271.929	340.366	320.36	326.75	319.314	271.929	0
330.308	372.32	357.557	335.166	332.341	335.649	346.767	322.263	374.885	322.263	1
290.558	327.658	318.291	337.289	354.867	389.347	404.219	351.86	391.727	290.558	1
316.013	320.228	301.546	332.439	294.715	276.834	347.653	330.918	321.307	276.834	0
273.252	336.844	397.558	304.276	347.102	336.484	410.362	372.022	401.667	273.252	1
375.987	332.196	339.6	365.95	360.953	333.763	337.228	371.309	398.911	332.196	1
315.258	351.818	317.967	341.232	273.124	332.71	293.721	287.599	305.675	273.124	0
347.951	316.423	338.709	339.521	344.052	390.876	368.057	324.198	445.15	316.423	1
376.295	291.201	317.552	354.447	302.652	364.218	378.999	367.73	377.719	291.201	1
293.188	330.449	308.588	287.778	286.922	294.776	332.858	282.145	294.15	282.145	0
335.596	347.329	374.646	261.847	315.702	296.981	409.931	350.91	385.995	261.847	1
325.285	328.568	300.4	366.106	419.787	334.433	380.003	437.805	430.847	300.4	1
375.858	309.703	305.238	317.697	322.592	360.944	349.533	383.138	373.479	305.238	1
295.741	353.665	344.764	373.328	375.842	405.475	379.551	408.708	369.772	295.741	1
367.384	327.277	260.88	381.045	304.218	367.156	312.056	334.278	365.048	260.88	0
326.068	326.198	326.441	316.059	303.114	281.23	355.667	299.136	286.723	281.23	0
277.571	354.819	377.789	365.597	369.906	370.949	376.557	411.914	394.02	277.571	1
334.834	376.057	304.625	330.009	319.576	355.574	379.389	327.334	348.976	304.625	1
291.408	334.95	312.713	347.994	365.912	255.899	347.28	311.965	300.261	255.899	0
360.528	338.678	300.392	367.203	330.465	329.369	332.791	286.113	332.234	286.113	0
269.483	341.215	304.688	297.099	337.844	329.277	320.735	340.684	337.656	269.483	0
329.245	295.902	312.393	260.477	308.539	281.894	311.707	295.667	314.107	260.477	0
294.886	303.087	340.391	326.925	287.623	307.557	328.713	322.363	379.631	287.587	0
367.809	332.378	332.874	349.081	396.929	324.03	384.672	354.427	395.933	324.03	1
291.683	341.915	308.858	333.279	331.432	289.046	316.43	290.463	301.518	289.046	0
311.967	356.139	353.916	314.377	331.447	314.57	303.279	326.828	313.265	303.279	0
290.234	330.926	327.981	332.368	361.343	344.355	305.432	333.529	336.053	290.234	0
308.201	347.785	288.919	286.933	330.074	313.102	327.192	322.886	369.379	283.506	0
307.007	322.634	333.935	301.23	321.721	279.047	327.671	306.205	319.691	279.047	0
303.173	342.822	306.316	322.168	277.122	313.96	308.001	330.387	311.286	277.122	0
332.641	299.924	300.186	281.564	328.937	319.263	308.813	321.652	301.294	281.564	0
337.799	269.309	328.432	319.689	315.734	334.079	363.096	338.524	350.023	269.309	0
312.528	332.806	336.97	332.861	336.618	326.642	309.607	311.396	318.597	294.011	0
311.618	321.677	307.232	307.544	318.816	323.434	313.014	320.19	313.295	285.732	0
327.678	334.219	325.4	331.567	329.678	316.735	283.448	293.239	313.87	283.448	0
333.063	325.294	337.208	268.397	305.096	330.402	309.323	326.898	352.313	268.397	0
325.259	276.735	358.335	381.17	369.895	322.875	348.565	345.287	342.351	276.735	1
348.686	303.037	343.798	301.017	325.783	338.906	302.262	348.302	351.64	301.017	0
330.289	295.492	334.475	315.23	367.019	354.937	318.677	367.399	428.31	295.492	1
346.928	333.131	316.757	334.993	330.046	293.132	309.202	265.439	359.883	265.439	0
321.304	301.431	323.442	318.366	350.786	297.646	349.566	315.026	350.359	297.646	0
282.845	323.863	297.105	337.23	321.809	306.583	360.103	313.162	300.096	282.845	0
284.049	317.006	298.453	311.493	327.241	346.902	350.354	318.398	336.164	273.825	0
340.344	296.002	332.878	310.089	273.793	338.051	322.322	288.25	314.846	273.793	0
349.27	343.461	297.916	321.018	319.235	299.743	317.543	314.747	285.217	285.217	0
271.317	367.125	241.719	299.221	319.986	272.745	301.17	354.422	322.506	241.719	0
284.423	338.982	300.403	298.319	279.584	313.865	369.989	322.158	290.739	279.584	0
325.299	394.753	314.458	320.228	310.31	294.454	334.958	332.141	314.218	294.454	0
273.329	357.954	337.59	311.579	299.72	328.255	375.29	328.406	289.647	273.329	0
321.512	325.014	318.962	305.005	359.729	362.651	349.183	399.637	465.095	305.005	1
372.314	343.557	332.323	286.71	401.798	356.975	350.942	379.155	424.853	286.71	1
316.572	332.434	357.197	333.581	312.085	387.971	342.265	359.663	423.959	312.085	1
300.259	316.619	320.636	326.807	318.608	315.245	320.422	295.903	316.27	295.304	0
306.059	347.469	295.373	364.263	336.187	286.706	360.941	269.693	342.967	269.693	0
329.784	318.795	304.629	276.536	348.712	331.869	333.49	347.279	313.71	276.536	0
336.721	370.988	302.986	350.96	319.009	319.248	338.551	394.347	350.63	302.986	1
305.436	310.372	328.058	317.859	362.399	306.21	356.533	331.31	333.57	305.436	0
306.772	343.776	285.54	299.967	336.772	334.812	314.51	302.397	280.909	280.909	0
325.006	316.324	275.809	280.534	305.244	358.694	308.518	334.437	337.206	275.809	0
325.72	379.185	334.803	313.699	310.93	354.064	340.273	306.205	314.94	296.75	0
305.369	293.244	329.431	314.904	283.182	331.9	341.62	285.36	295.301	283.182	0
363.854	380.959	315.529	304.272	328.403	389.952	374.653	354.439	340.417	304.272	1
308.949	331.573	298.488	348.212	299.332	322.93	305.718	341.252	308.933	298.488	0
340.335	305.729	345.364	389.458	372.663	342.875	383.126	354.753	382.264	305.729	1
316.63	368.221	323.176	341.193	359.95	345.146	336.474	347.201	341.486	316.63	1
325.029	330.39	258.939	297.325	325.921	360.747	346.747	322.173	298.24	258.939	0
320.253	340.738	329.341	399.353	341.372	339.903	328.507	376.232	335.448	320.253	1
364.109	311.86	339.942	346.869	330.504	341.022	386.414	380.485	423.53	311.86	1
362.258	352.988	311.146	340.631	317.374	327.267	373.817	360.6	364.122	311.146	1
341.669	374.672	362.714	343.99	320.756	394.851	385.547	328.778	349.188	320.756	1
299.224	300.491	308.929	271.573	317.255	292.702	332.607	326.252	323.628	271.573	0
374.286	367.503	373.353	353.129	320.31	338.371	359.962	378.568	398.099	320.31	1
346.926	331.9	313.594	272.524	308.461	302.89	308.57	332.49	341.42	261.497	0
332.264	345.306	348.436	324.688	325.226	341.585	398.255	312.321	334.764	264.633	0
357.975	329.647	395.015	339.844	348.363	315.394	348.395	391.655	345.894	315.394	1
340.786	307.188	317.149	317.797	350.061	362.16	313.578	332.181	377.463	307.188	1
296.086	320.487	347.278	326.328	334.828	318.185	331.997	306.934	254.138	254.138	0
329.432	310.037	354.108	322.59	359.753	314.002	310.894	336.582	344.328	310.037	0
319.557	356.528	367.78	370.577	345.835	346.872	393.954	362.839	366.136	319.557	1
323.079	349.287	321.135	331.399	343.356	341.348	342.598	413.486	435.014	321.135	1
324.896	306.259	338.559	345.83	360.466	406.17	328.032	382.379	453.966	306.259	1
329.424	326.546	330.406	322.55	347.243	320.288	331.709	353.163	411.025	320.288	1
309.641	334.075	336.513	292.873	319.473	331.039	363.905	334.791	337.863	292.873	0
326.838	374.991	385.9	360.007	369.758	419.061	377.097	389.323	376.042	326.838	1
303.319	354.027	298.682	299.756	318.989	355.633	290.751	257.937	307.902	257.937	0
351.369	340.01	367.295	317.626	348.26	316.191	354.251	371.14	370.332	316.191	1
331.785	322.29	335.981	326.328	352.509	348.266	305.169	300.333	313.735	300.333	0
365.584	347.287	308.947	349.545	320.158	351.819	398.933	344.56	400.156	308.947	1
346.475	354.55	316.965	325.01	336.913	393.754	356.052	432.101	415.986	316.965	1
281.805	341.6	287.837	321.819	339.559	297.907	261.373	341.306	268.445	261.373	0
347.079	282.987	317.746	389.52	307.894	309.814	359.243	362.464	288.998	282.987	0
310.604	305.756	279.154	328.867	348.655	329.312	328.454	371.701	306.295	279.154	0
360.413	300.822	263.296	291.252	284.265	327.151	319.584	319.619	336.005	263.296	0
304.764	337.881	359.766	366.676	294.434	284.897	307.377	304.111	301.241	284.897	0
304.882	362.015	357.868	356.717	349.628	341.561	348.429	346.608	363.758	304.882	1
302.45	322.22	338.78	328.398	315.332	273.52	316.493	325.453	299.773	273.52	0
387.375	344.492	330.873	334.153	337.142	356.709	323.465	348.872	348.931	323.465	1
311.228	270.929	354.305	268.108	374.859	303.323	291.175	334.244	353.28	268.108	0
317.67	319.121	321.522	341.627	304.894	347.862	323.791	285.749	336.02	285.749	0
301.804	319.581	303.757	290.161	316.523	277.017	309.31	319.453	316.345	277.017	0
360.56	265.81	296.008	325.48	292.284	341.391	256.791	298.701	347.529	256.791	0
321.215	393.186	324.258	384.682	299.552	320.305	318.619	306.681	403.594	299.552	1
362.198	309.878	347.904	356.113	352.487	374.172	366.26	387.814	363.43	309.878	1
321.799	338.828	348.715	357.26	350.115	349.067	347.631	325.632	385.548	321.799	1
301.158	345.752	330.82	378.275	372.493	350.992	314.443	380.929	367.077	301.158	1
319.28	314.063	358.529	304.438	300.327	324.66	341.612	352.838	307.049	300.327	0
336.805	323.111	340.471	314.722	338.964	338.241	313.675	286.841	331.323	286.841	0
318.428	305.328	319.387	331.626	313.174	306.764	336.455	297.106	285.101	285.101	0
334.042	305.068	331.01	285.744	320.049	290.657	296.123	296.71	261.855	261.855	0
296.787	319.087	374.768	345.681	309.074	301.712	312.948	295.748	332.853	295.748	0
353.117	326.535	322.972	325.768	281.34	369.463	430.781	376.509	404.949	281.34	1
301.505	348.51	367.496	342.875	355.828	378.376	395.271	377.179	405.126	301.505	1
331.959	318.336	346.083	366.016	352.52	337.087	329.263	384.997	351.041	318.336	1
272.284	364.972	324.102	325.965	322.026	355.234	321.1	350.024	341.271	268.16	0
287.247	331.914	308.702	296.501	324.542	283.961	300.884	360.634	307.119	283.961	0
301.965	319.14	398.44	332.353	297.262	363.904	336.946	312.256	391.57	297.262	1
365.21	350.173	362.91	312.635	367.187	321.544	332.96	364.531	385.055	312.635	1
376.501	294.189	355.425	345.413	326.751	328.181	310.824	339.853	325.368	294.189	1
325.364	323.586	362.326	335.864	341.839	361.147	372.699	273.022	332.177	273.022	1
292.028	274.265	339.654	362.998	328.259	348.028	349.593	383.902	397.726	274.265	1
306.156	354.316	335.039	342.231	392.977	344.473	335.614	356.6	349.379	306.156	1
367.044	280.139	285.999	342.695	369.146	323.727	324.316	349.368	332.133	280.139	0
293.708	338.138	350.369	357.14	382.728	346.192	378.06	343.464	468.165	293.708	1
296.974	315.83	303.973	316.88	342.88	316.743	330.191	289.506	352.736	289.506	0
320.966	351.948	331.947	336.492	356.154	315.654	331.435	304.22	324.585	241.566	0
306.12	292.843	327.479	324.025	327.846	317.894	294.387	317.735	276.999	276.999	0
367.946	348.761	322.256	315.046	293.363	318.724	323.509	310.796	313.454	293.363	0
337.754	350.384	300.141	341.983	333.187	354.734	404.966	402.8	452.122	300.141	1
305.015	300.796	369.928	317.806	309.224	353.718	282.427	335.968	318.23	282.427	0
320.825	310.001	365.961	343.947	388.495	368.618	374.646	374.873	380.632	310.001	1
333.396	310.118	241.429	300.563	355.584	373.319	315.063	343.839	318.807	241.429	0
339.771	322.879	308.126	295.776	275.491	321.686	347.834	376.927	332.863	275.491	0
334.677	318.44	327.42	343.636	340.508	331.183	329.218	355.406	360.66	318.44	1
311.53	268.266	340.159	325.131	324.86	371.45	286.968	361.884	293.922	268.266	0
350.252	336.226	315.602	361.252	374.173	392.075	311.173	350.614	390.475	311.173	1
333.645	316.289	355.739	322.867	338.755	369.369	346.713	345.885	376.638	316.289	1
338.549	337.74	310.571	328.359	315.557	333.549	310.828	329.734	325.777	310.571	0
326.178	277.918	339.651	348.949	306.618	295.786	305.742	295.757	307.075	277.918	0
297.136	326.477	365.599	372.534	309.66	327.449	395.746	400.717	339.394	297.136	1
330.94	360.476	374.696	283.787	384.875	354.382	338.179	382.09	401.605	283.787	1
359.084	336.699	382.843	353.584	329.241	365.623	349.232	377.375	377.6	329.241	1
328.037	298.046	316.735	314.352	329.209	314.364	326.947	349.699	364.609	298.046	0
334.706	333.2	329.506	290.59	289.526	350.159	320.425	317.527	286.774	286.774	0
315.834	302.376	335.507	423.319	349.52	329.594	342.033	381.518	412.656	302.376	1
336.799	341.18	375.801	342.939	305.84	402.512	373.057	386.62	405.382	305.84	1
360.001	309.739	374.459	334.404	297.803	354.495	402.959	391.222	362.165	297.803	1
387.07	295.049	350.921	365.799	324.013	338.995	303.268	395.798	344.84	295.049	1
328.426	344.333	362.155	367.979	359.198	360.048	403.05	430.796	403.423	328.426	1
321.188	290.547	315.755	310.604	311.287	330.64	323.827	294.461	302.338	290.547	0
330.385	346.138	307.641	335.15	335.236	363.741	371.816	395.149	369.307	307.641	1
312.036	375.322	279.568	281.587	280.87	322.881	302.371	290.21	327.434	279.568	0
301.874	284.633	285.857	354.339	302.355	320.379	300.315	340.038	324.742	284.633	0
291.083	322.506	324.029	366.223	342.686	330.768	384.692	344.392	376.323	291.083	1
311.886	306.023	316.86	316.206	368.288	352.054	317.182	318.12	310.403	306.023	0
321.046	320.609	365.73	371.303	366.435	335.902	387.623	376.216	385.802	320.609	1
370.619	263.208	302.307	359.214	293.627	402.188	366.683	401.739	388.629	263.208	1
341.602	354.466	347.236	295.32	334.001	318.882	315.296	344.41	320.385	295.32	0
340.862	306.885	313.799	333.779	292.44	295.906	330.923	326.588	293.491	292.44	0
331.49	321.709	299.052	340.668	370.164	318.288	340.255	289.429	319.32	289.429	0
294.639	351.709	320.559	290.246	338.209	359.381	410.881	382.434	355.044	290.246	1
351.093	300.744	308.653	347.848	340.937	328.405	345.082	330.754	327.194	300.744	0
326.316	313.656	326.974	281.947	337.621	311.035	351.459	333.251	330.083	281.947	0
336.065	291.31	341.287	354.732	343.388	282.901	361.363	302.857	281.058	281.058	0
314.024	329.3	314.849	330.702	316.722	306.816	317.506	329.833	364.116	306.816	0
337.574	302.997	299.361	339.625	292.35	316.118	327.022	343.543	329.215	288.308	0
329.43	340.109	337.378	353.692	287.499	362.056	296.386	319.468	324.212	287.499	0
307.783	352.037	325.182	281.231	333.408	336.151	332.599	265.331	319.614	265.331	0
270.532	317.206	351.603	308.877	310.16	338.524	361.439	350.31	284.058	268.337	0
358.52	344.323	299.224	371.588	370.755	344.887	417.398	329.168	381.664	299.224	1
289.149	322.784	322.591	341.29	361.755	288.524	318.819	349.84	312.382	288.524	0
287.7	339.227	346.788	358.674	328.468	426.09	365.068	379.864	350.931	287.7	1
331.891	369.662	282.844	335.149	351.333	336.516	387.763	370.35	434.179	282.844	1
330.982	289.68	289.888	279.967	422.025	319.137	308.861	337.305	319.191	279.967	0
323.988	308.945	301.591	309.424	345.16	335.591	307.508	330.761	310.142	301.591	0
308.988	308.3	303.871	363.226	346.677	300.741	339.816	349.506	423.016	300.741	1
290.902	347.707	309.484	336.726	337.382	307.934	339.545	316.684	314.413	290.04	0
253.033	310.97	302.704	307.876	311.629	315.498	271.905	376.547	275.818	253.033	0
321.575	329.206	390.195	361.068	400.284	314.642	357.584	340.474	383.966	314.642	1
333.963	345.31	311.131	348.525	292.442	311.885	330.839	356.434	306.138	292.442	0
349.805	374.935	329.823	338.637	332.684	353.65	343.836	351.122	368.089	329.823	1
307.302	327.189	364.93	310.145	329.011	386.172	377.05	320.165	346.672	307.302	1
330.022	339.256	358.223	311.512	320.841	380.988	363.513	353.435	354.777	311.512	1
374.976	360.282	340.406	350.315	365.422	387.145	320.536	329.561	368.037	320.536	1
338.837	310.195	321.386	329.304	355.672	270.264	317.688	318.475	311.701	270.264	0
340.937	279.062	329.426	319.721	404.019	362.106	361.133	386.931	352.544	279.062	1
312.474	282.204	351.474	346.567	279.142	310.668	307.317	325.588	329.244	279.142	0
323.589	326.364	282.986	361.774	346.606	337.511	375.318	401.121	436.306	282.986	1
284.942	320.54	300.546	396.532	421.208	372.681	324.246	386.432	353.452	284.942	1
310.718	336.335	370.352	397.923	336.946	327.784	346.048	384.976	384.924	310.718	1
318.181	393.032	334.976	322.121	322.298	328.968	339.525	297.957	317.13	297.957	0
309.505	324.791	282.91	321.081	286.571	307.232	343.835	306.839	323.136	282.91	0
318.304	333.756	331.181	311.476	317.09	284.866	331.154	256.728	330.44	256.728	0
335.071	345.821	333.943	328.514	352.143	402.336	412.308	378.789	389.661	328.514	1
333.567	350.311	302.274	293.747	360.892	338.901	356.561	329.28	379.75	293.747	1
291.794	353.78	362.807	393.867	390.823	306.826	340.643	406.244	383.275	291.794	1
337.519	339.351	316.763	298.29	332.171	393.494	372.665	383.232	355.812	298.29	1
352.962	285.587	326.475	273.55	338.257	321.652	323.281	329.388	331.892	273.55	0
311.921	335.38	374.125	345.213	361.726	304.492	385.971	340.234	408.665	304.492	1
310.432	318.115	295.291	329.244	378.279	323.238	377.312	330.086	374.232	295.291	1
266.716	358.811	284.453	336.144	367.02	296.154	337.27	342.792	347.081	266.716	0
281.952	320.273	339.097	378.821	349.822	405.896	317.818	390.831	423.589	281.952	1
357.195	305.921	351.884	289.718	333.725	290.743	329.393	304.489	265.843	265.843	0
331.888	306.168	284.416	354.544	244.9	322.337	272.756	298.565	333.247	244.9	0
338.691	334.16	330.161	345.077	345.967	357.639	401.952	398.103	280.323	280.323	1
345.313	324.006	289.157	335.386	346.749	353.942	315.2	320.299	330.666	289.157	0
357.561	342.493	353.95	273.828	362.347	360.851	356.516	358.69	382.889	273.828	1
310.702	315.936	305.425	341.58	339.458	397.23	351.079	352.15	330.571	305.425	1
319.578	340.65	343.682	316.03	330.188	362.915	344.743	361.262	378.022	316.03	1
360.162	371.81	320.856	383.541	381.188	325.834	336.153	372.739	349.512	320.856	1
332.31	287.087	340.303	352.224	316.489	350.546	362.565	382.415	437.172	287.087	1
340.806	351.833	369.906	330.906	352.058	380.396	392.737	396.706	418.252	330.906	1
312.736	344.27	280.595	307.251	324.175	296.825	310.643	320.139	301.048	280.595	0
359.901	346.163	327.845	403.331	307.275	335.915	332.701	344.449	340.656	307.275	0
355.93	300.345	324.678	323.299	336.016	347.248	359.1	368.56	432.829	300.345	1
316.147	343.045	338.705	335.867	303.513	275.691	303.122	344.764	370.45	275.691	0
330.196	323.949	282.902	339.807	329.121	315.715	312.926	298.545	306.122	282.902	0
326.433	358.277	306.712	292.947	326.082	322.093	306.756	278.163	314.662	278.163	0
365.417	345.869	356.864	368.072	371.518	379.547	327.746	397.622	449.646	327.746	1
372.456	283.995	345.276	317.507	361.568	348.999	354.284	331.387	379.943	283.995	1
347.029	355.243	361.201	332.749	298.147	390.099	361.087	402.524	423.974	298.147	1
334.367	293.459	290.548	284.428	255.029	302.446	269.652	337.602	309.49	255.029	0
356.309	293.15	301.586	340.375	313.627	340.077	334.682	293.354	345.409	293.15	0
334.681	314.418	359.018	351.88	312.673	320.763	384.23	452.992	393.405	312.673	1
325.563	352.265	391.362	357.917	334.13	346.764	385.617	400.856	376.66	325.563	1
373.625	329.474	332.13	390.586	312.957	350.877	322.046	355.842	347.069	312.957	1
291.879	365.967	289.209	313.372	307.096	332.7	291.214	312.871	358.698	289.209	0
331.042	269.538	324.402	315.495	285.96	328.34	346.829	294.088	346.333	269.538	0
357.799	329.659	327.385	369.454	315.349	328.579	358.218	362.871	385.609	315.349	1
290.058	316.13	338.614	343.855	373.827	363.193	374.893	402.199	386.33	290.058	1
344.639	316.235	315.406	326.181	355.847	359.882	386.692	355.17	345.202	315.406	1
297.944	317.313	319.747	307.255	325.68	319.045	314.112	339.11	305.592	297.944	0
337.939	381.393	323.377	387.931	321.668	315.363	368.589	384.974	389.322	315.363	1
365.634	298.189	307.488	322.828	282.971	297.872	295.16	288.131	295.978	282.971	0
280.927	380.637	293.153	373.801	382.759	340.568	328.153	414.62	404.813	280.927	1
336.793	284.88	360.869	276.069	290.801	334.285	342.055	323.761	373.651	276.069	0
311.948	331.657	309.153	320.244	302.472	352.497	317.547	362.645	300.371	300.371	0
295.501	285.386	327.716	288.262	341.527	343.314	341.194	333.549	312.041	285.386	0
348.115	378.283	317.968	296.969	339.11	385.944	401.563	399.873	346.817	296.969	1
367.781	329.117	303.227	348.943	318.189	340.259	340.743	378.85	415.68	303.227	1
335.388	339.683	326.877	281.268	353.575	315.033	345.437	330.719	272.436	272.436	0
330.872	312.733	290.753	316.283	346.536	331.073	311.061	341.564	332.015	290.753	0
338.829	314.975	299.346	341.004	306.516	309.011	329.441	269.254	349.772	269.254	0
336.566	316.587	301.061	334.353	393.464	325.92	339.414	350.687	405.256	301.061	1
371.389	296.322	304.52	319.093	341.859	367.63	346.128	391.804	394.895	296.322	1
333.001	299.355	335.261	352.982	325.572	355.138	324.416	357.353	282.041	282.041	0
287.712	308.066	289.617	318.365	305.937	326.674	303.256	297.225	311.832	287.712	0
326.55	311.038	284.403	302.646	335.492	264.293	323.122	344.697	338.237	264.293	0
336.734	321.408	365.263	325.706	339.03	377.889	401.769	368.852	422.733	321.408	1
307.441	296.823	329.463	381.654	376.022	360.08	389.491	368.89	395.499	296.823	1
278.786	292.437	335.364	319.659	318.62	282.497	298.104	348.333	316.834	261.988	0
320.679	318.307	302.146	337.832	291.771	285.709	306.873	343.532	297.754	285.709	0
299.225	362.125	301.371	298.69	363.217	339.452	333.572	405.52	350.311	298.69	1
339.654	302.043	344.731	310.933	337.951	346.566	319.738	319.363	338.654	302.043	0
338.465	339.72	298.849	311.541	326.894	328.494	343.034	339.734	284.177	284.177	0
317.284	301.178	299.172	323.374	372.374	344.42	400.857	377.585	396.634	299.172	1
309.158	321.03	332.995	322.142	307.764	349.833	292.356	322.463	284.835	284.835	0
305.271	290.43	373.001	430.187	333.698	363.033	378.568	396.388	364.027	290.43	1
362.177	374.17	307.876	379.122	327.471	327.175	377.58	361.766	365.372	307.876	1
325.425	335.221	343.147	331.812	385.312	336.473	398.794	364.339	369.798	325.425	1
330.3	334.354	290.387	306.872	308.149	296.958	319.346	312.013	286.914	278.844	0
295.445	328.079	325.766	329.444	358.864	349.298	355.072	317.096	386.198	295.445	1
338.785	314.06	349.598	301.804	379.927	319.543	346.336	415.121	406.124	301.804	1
333.977	380.065	348.069	318.834	312.371	246.953	345.19	280.481	311.968	246.953	0
311.26	327.91	359.672	323.39	351.124	342.432	338.636	346.057	388.006	311.26	1
302.559	332.223	340.922	293.776	336.731	316.855	328.931	292.481	327.899	292.481	0
313.491	299.912	328.671	308.164	342.151	325.387	308.442	323.953	327.341	299.912	0
340.14	326.148	304.889	312.218	309.977	331.304	312.084	298.201	315.173	298.201	0
312.184	382.393	368.701	356.549	324.641	345.111	347.793	403.318	431.031	312.184	1
303.705	324.387	341.246	290.054	342.134	370.11	362.296	366.847	378.527	290.054	1
386.145	296.791	334.124	326.25	312.837	332.488	281.15	316.902	309.839	281.15	0
358.222	295.451	326.308	349.761	302.075	299.181	308.972	333.201	373.028	295.451	1
327.523	349.031	299.159	292.485	339.13	252.669	323.535	284.515	280.002	252.669	0
288.914	347.928	287.779	303.148	356.334	350.768	381.781	351.152	391.478	287.779	1
334.778	331.578	304.574	336.22	347.062	392.075	326.64	337.526	326.111	304.574	1
305.075	302.619	331.298	322.761	322.152	344.852	290.139	333.114	368.024	290.139	0
300.489	329.54	314.857	324.674	297.671	367.682	367.247	467.17	406	297.671	1
323.512	337.346	365.062	326.671	281.539	304.237	353.014	322.542	327.093	281.539	0
367.144	331.876	310.596	333.044	371.97	363.436	395.296	362.655	316.054	310.596	1
280.6	325.946	313.713	252.406	368.626	293.502	328.157	339.86	306.712	252.406	0
313.834	273.594	335.118	367.091	332.519	309.54	291.217	321.655	301.579	273.594	0
337.504	338.406	343.944	314.096	314.119	318.535	353.441	352.262	391.559	314.096	1
318.602	347.443	280.838	368.663	378.618	367.063	340.328	412.509	391.595	280.838	1
346.154	326.429	344.758	304.066	330.711	293.255	290.037	349.2	283.37	283.37	0
286.537	303.648	339.399	340.861	316.32	283.95	309.216	307.801	302.615	283.95	0
383.274	339.304	392.842	374.351	281.455	306.157	311.268	343.714	392.93	281.455	1
323.92	317.599	326.277	347.876	311.691	299.558	310.459	356.38	338.049	292.873	0
278.584	290.92	358.796	326.963	357.734	338.934	367.06	312.818	364.755	278.584	1
314.278	334.687	337.051	319.625	345.506	382.542	388.65	338.933	429.214	314.278	1
388.463	327.805	346.307	386.348	369.405	358.857	420.586	395.534	323.131	323.131	1
310.167	351.021	281.078	296.446	263.922	359.683	277.51	299.737	366.497	263.922	0
307.3	275.146	317.61	360.394	344.638	337.988	284.313	351.438	353.724	275.146	0
378.416	341.237	330.705	307.475	350.222	349.884	376.221	363.169	392.265	307.475	1
349.427	335.796	317.215	347.894	297.632	331.878	389.815	355.942	414.52	297.632	1
334.424	327.267	370.003	376.812	419.579	382.695	370.12	299.662	353.335	299.662	1
343.048	337.053	333.46	352.376	339.465	297.505	335.19	410.76	337.253	297.505	1
320.845	364.854	305.603	285.057	367.417	326.28	403.302	384.655	379.053	285.057	1
326.511	293.102	333.218	314.514	293.284	349.374	370.225	353.078	331.911	293.102	0
323.995	308.547	344.21	318.451	334.072	383.38	347.172	382.643	380.539	308.547	1
304.863	355.993	337.139	336.702	310.328	313.452	278.399	331.326	292.108	278.399	0
326.661	299.362	308.458	344.275	264.821	341.707	346.685	331.508	338.749	264.821	0
311.653	347.501	333.596	305.076	354.87	323.026	282.224	330.993	350.018	282.224	0
338.448	348.535	357.763	330.956	337.765	338.652	366.733	360.381	407.873	330.956	1
349.586	373.406	363.29	333.976	354.301	369.951	328.827	402.696	368.84	328.827	1
314.832	323.351	354.829	348.013	363.3	396.442	360.988	370.886	372.412	314.832	1
327.037	324.791	337.012	323.334	339.24	384.092	284.921	361.677	341.258	284.921	1
353.9	337.106	371.127	272.497	297.522	337.691	375.857	404.037	428.732	272.497	1
294.664	413.193	314.314	356.581	337.148	357.612	415.821	352.585	420.802	294.664	1
321.079	327.413	323.576	369.679	370.434	378.191	319.079	354.913	364.457	319.079	1
343.746	296.119	326.02	310.355	329.506	355.246	287.99	320.169	333.036	277.127	0
341.39	340.046	359.102	312.237	349.727	316.409	334.874	323.818	312.794	294.803	0
320.666	314.546	334.6	338.867	341.414	319.451	307.084	360.617	315.747	307.084	0
320.488	331.143	304.199	323.679	316.045	354.879	388.539	357.103	360.66	304.199	1
360.081	293.826	373.274	298.667	375.236	360.43	347.621	393.038	414.756	293.826	1
367.272	310.518	307.141	292.775	373.458	331.66	337.587	339.348	380.914	292.775	1
334.629	376.028	369.508	332.69	389.489	381.741	338.862	356.403	379.253	332.69	1
282.454	372.516	361.424	272.188	342.155	307.19	279.061	302.473	350.562	272.188	0
296.08	306.931	329.71	334.328	341.541	384.917	341.171	392.502	354.113	296.08	1
275.866	315.807	316.105	307.818	382.581	354.47	318.373	382.777	378.828	275.866	1
301.452	275.819	305.357	314.95	330.553	336.284	307.331	325.136	309.912	275.819	0
326.365	352.931	306.325	362.351	317.821	362.446	356.217	360.163	407.335	306.325	1
273.112	289.56	347.011	317.147	315.123	320.018	324.564	316.105	338.817	273.112	0
307.041	343.647	315.562	320.149	330.194	306.933	334.517	305.968	311.411	305.968	0
351.17	317.155	340.133	310.194	311.109	294.196	339.994	331.425	292.102	292.102	0
277.674	340.629	307.95	309.734	346.276	300.149	292.061	358.506	298.464	277.674	0
316.28	358.081	358.552	351.264	292.709	336.557	346.481	412.643	418.596	292.709	1
264.508	304.881	301.895	317.408	328.831	322.643	295.483	363.729	338.332	264.508	0
358.864	353.504	282.098	373.159	328.573	307.574	314.069	307.375	305.125	282.098	0
341.477	298.519	360.855	362.138	286.331	301.548	359.649	317.19	312.537	262.917	0
282.007	333.47	392.117	306.47	318.653	330.647	302.307	334.671	321.088	282.007	0
323.895	322.234	299.675	352.083	288.675	339.258	297.721	315.112	348.006	288.675	0
306.818	344.863	342.458	305.786	438.622	357.321	309.67	368.431	369.657	305.786	1
319.853	317.072	321.309	309.684	294.01	273.35	323.955	309.275	297.593	273.35	0
335.322	339.836	324.886	300.81	374.441	362.922	289.278	324.915	274.664	274.664	0
263.222	373.743	274.586	339.142	301.954	328.813	348.108	335.504	348.795	263.222	0
297.394	303.217	357.639	351.489	354.095	360.368	344.818	382.939	448.439	297.394	1
322.497	328.014	321.094	286.201	349.359	372.231	327.406	330.517	323.215	286.201	0
326.371	336.334	301.555	364.838	351.861	338.548	322.838	389.196	390.613	301.555	1
321.764	335.901	377.586	333.351	349.599	361.587	360.904	371.545	367.544	321.764	1
285.674	360.84	314.331	315.985	351.933	312.247	334.967	304.732	280.07	280.07	0
355.362	320.591	355.228	358.236	353.926	355.344	340.134	394.847	395.792	320.591	1
320.47	321.623	335.079	339.049	328.704	369.151	360.349	382.603	377.057	320.47	1
303.382	334.457	290.442	370.321	340.816	267.004	330.507	312.139	331.97	267.004	0
331.011	360.187	334.539	327.363	353.245	329.26	350.788	360.009	372.362	327.363	1
312.206	386.636	392.092	344.562	322.942	347.881	396.935	391.763	346.945	312.206	1
303.202	280.305	328.627	329.591	348.822	252.922	312.685	363.532	321.175	252.922	0
323.372	294.024	335.741	326.62	331.213	293.275	351.687	308.78	328.87	293.275	0
337.034	333.801	309.696	354.794	338.796	349.372	390.848	359.838	371.235	309.696	1
312.788	344.817	334.294	340.622	409.964	313.315	369.749	334.968	356.828	312.788	1
348.679	376.338	325.144	361.664	313.987	376.743	361.678	370.922	380.717	313.987	1
331.76	312.416	282.662	326.007	365.392	330.209	297.995	294.514	308.311	282.662	0
381.35	336.061	349.622	393.603	294.318	344.781	408.25	380.345	415.227	294.318	1
318.03	339.779	336.03	379.607	315.812	351.852	315.234	382.154	405.357	315.234	1
301.415	318.485	320.023	355.327	341.637	381.084	358.222	369.737	400.095	301.415	1
330.856	279.253	307.537	343.65	385.822	291.559	334.824	319.777	386.849	279.253	1
327.88	357.088	326.651	326.624	345.1	321.299	297.86	318.083	315.99	269.378	0
288.283	327.387	332.144	343.299	324.658	337.846	350.501	262.869	349.408	262.869	0
330.833	332.267	311.463	306.493	290.055	347.967	321.798	325.553	311.96	290.055	0
283.42	276.366	340.336	334.712	317.722	302.112	296.242	301.622	318.704	276.366	0
301.409	327.893	264.285	299.367	332.383	295.549	356.162	338.854	299.075	264.285	0
330.36	351.675	344.807	276.655	333.731	348.913	308.234	299.963	330.184	276.655	0
275.736	304.958	348.712	341.922	368.166	291.728	411.283	342.066	403.037	275.736	1
327.225	273.299	329.856	306.868	337.83	324.772	373.32	366.511	347.845	273.299	1
333.479	330.015	300.257	315.773	307.122	296.417	298.869	268.87	329.787	268.87	0
290.39	304.637	270.342	339.121	304.795	318.6	265.011	356.591	339.762	265.011	0
339.191	342.605	306.059	311.672	308.792	305.314	311.104	314.319	337.709	305.314	0
284.362	315.444	296.792	283.914	352.511	330.466	366.588	349.972	300.819	283.914	0
321.52	291.934	285.38	327.821	330.844	323.658	344.78	329.057	324.787	285.38	0
323.253	331.061	319.713	350.002	284.452	397.112	322.264	297.223	306.486	245.025	0
379.493	353.775	388.355	355.285	373.423	393.754	389.596	365.298	392.203	353.775	1
322.91	278.1	324.248	324.244	324.326	333.876	281.697	281.799	334.873	278.1	0
316.239	376.275	305.159	371.089	375.469	320.673	323.623	391.797	359.254	305.159	1
323.042	352.399	304.224	345.554	275.428	329.18	315.595	331.084	324.972	275.428	0
304.512	314.569	314.002	302.79	354.713	305.324	285.397	315.024	367.195	269.816	0
305.321	328.31	360.917	310.88	314.995	346.584	324.396	327.872	310.24	305.321	0
313.443	344.381	306.595	336.798	286.94	321.802	330.199	287.331	308.444	286.94	0
355.53	328.579	298.794	316.129	291.716	331.371	335.019	304.48	300.984	291.716	0
377.399	350.371	309.81	316.693	369.357	317.548	371.144	374.236	350.336	309.81	1
338.859	314.485	343.147	289.719	319.898	292.614	283.771	336.55	369.406	283.771	0
364.482	347.651	341.816	371.594	393.087	362.365	343.97	416.891	392.927	341.816	1
323.903	376.031	328.626	336.507	322.23	380.13	357.465	345.506	384.86	322.23	1
355.92	300.542	337.819	355.575	356.382	366.496	371.578	378.28	345.134	300.542	1
304.284	318.268	301.679	324.539	310.87	322.054	335.027	285.532	313.946	285.532	0
356.436	339.413	352.332	344.74	366.725	334.018	335.726	310.775	284.921	284.921	0
269.578	332.393	341.092	305.873	341.976	314.032	332.115	325.753	307.409	269.578	0
345.575	324.502	338.695	322.635	372.331	345.61	348.811	350.93	385.123	322.635	1
306.547	306.601	342.985	375.294	355.949	361.032	369.15	379.24	362.321	306.547	1
346.613	338.769	284.354	349.491	250.962	311.208	335.22	324.854	332.398	250.962	0
290.539	299.116	323.82	268.471	281.411	346.489	320.746	382.344	331.301	268.471	0
286.255	291.006	322.649	349.091	284.402	332.372	350.737	392.221	380.486	284.402	1
332.702	357.236	307.96	275.225	369.542	338.473	416.021	344.495	383.633	275.225	1
350.737	321.318	304.325	345.81	269.194	321.109	334.06	336.256	337.674	269.194	0
327.81	312.677	311.866	331.269	325.742	348.303	400.845	409.349	435.271	311.866	1
304.3	353.291	362.528	331.478	327.208	364.141	384.131	387.155	339.696	304.3	1
315.921	322.707	304.555	346.557	297.415	273.461	330.28	332.099	319.068	273.461	0
318.921	363.87	297.336	311.394	344.797	336.748	356.568	373.49	428.309	297.336	1
372.354	301.058	307.199	307.67	314.504	259.179	339.829	292.74	346.944	259.179	0
286.4	310.378	295.815	274.653	334.82	338.609	330.353	308.151	340.976	274.653	0
296.058	334.705	344.6	306.761	392.635	343.513	386.46	371.083	325.889	296.058	1
330.661	358.971	327.386	320.876	377.443	330.344	309.029	327.071	415.693	309.029	1
322.698	339.351	316.791	325.491	317.121	343.151	293.234	344.829	294.62	293.234	0
351.705	374.774	365.002	361.698	362.732	364.546	366.941	396.547	370.695	351.705	1
335.511	380.722	272.831	344.62	333.485	326.824	322.434	368.433	381.626	272.831	1
355.604	303.208	347.723	329.324	340.75	367.021	371.377	382.818	404.178	303.208	1
362.583	301.196	323.663	331.106	367.754	288.55	354.411	324.975	302.964	288.55	0
302.976	360.415	350.168	320.008	325.198	331.504	346.915	340.812	252.176	252.176	0
301.121	328.383	312.555	329.155	351.042	309.106	371.593	306.758	308.043	301.121	0
361.414	330.658	330.73	357.402	328.571	395.857	338.623	412.988	429	328.571	1
329.899	323.505	292.708	326.154	338.295	364.606	306.294	305.644	336.21	292.708	0
316.493	330.039	301.006	318.71	279.453	313.464	285.674	338.531	314.794	279.453	0
311.197	313.768	318.261	337.6	343.573	291.382	349.095	363.064	440.072	291.382	1
354.785	359.049	358.084	311.902	325.775	354.472	387.974	357.715	385.145	311.902	1
315.419	302.63	305.21	312.703	306.536	294.898	314.49	287.08	342.711	287.08	0
341.906	309.493	306.441	293.409	353.162	317.418	267.404	341.74	310.766	267.404	0
354.44	287.85	355.047	315.398	354.882	322.842	290.253	334.763	327.459	287.85	0
331.729	375.393	313.041	357.942	344.943	334.114	372.022	344.299	364.015	313.041	1
352.12	367.611	347.115	319.614	324.093	337.375	323.014	328.083	302.522	302.522	0
329.534	328.239	335.809	324.282	293.996	278.859	349.206	322.359	284.453	278.859	0
311.677	337.094	371.426	359.425	347.774	347.606	378.393	370.379	400.735	311.677	1
333.91	297.35	325.575	315.056	349.985	316.442	340.504	289.621	312.327	289.621	0
313.874	348.437	325.098	371.354	320.85	374.645	338.178	383.979	361.516	313.874	1
353.757	353.251	338.98	308.646	336.35	359.996	407.828	310.823	422.12	308.646	1
350.054	317.472	295.271	349.014	323.426	313.261	314.291	297.589	349.11	276.502	0
337.752	275.764	338.943	306.417	339.311	259.85	333.928	265.397	312.26	259.85	0
314.164	330.081	349.965	358.791	328.971	347.632	314.231	369.548	379.027	314.164	1
336.604	317.676	349.623	330.631	355.777	398.382	379.243	386.456	364.586	317.676	1
357.737	360.152	366.423	317.02	327.573	345.661	341.199	358.728	362.633	317.02	1
329.429	316.03	339.83	365.113	356.875	314.295	346.046	323.874	386.752	314.295	1
287.304	310.099	304.879	349.281	337.128	349.552	338.964	351.487	310.785	287.304	0
314.076	357.506	346.419	357.529	383.188	336.018	316.496	386.854	357.033	314.076	1
316.045	320.358	288.407	333.641	282.778	340.803	303.6	297.331	298.866	282.778	0
323.062	293.927	397.669	355.09	324.102	318.678	337.198	331.936	303.922	270.076	0
300.156	343.758	360.604	295.5	345.485	333.161	341.505	335.033	365.21	295.5	0
300.837	307.57	367.614	346.544	297.265	348.111	353.812	368.897	410.027	297.265	1
388.736	321.8	355.938	348.881	325.803	330.818	397.411	346.842	378.051	321.8	1
390.895	326.023	330.994	370.054	300.907	360.232	382.092	380.112	399.206	300.907	1
336.597	341.222	362.331	361.159	323.204	368.302	397.7	346.779	415.607	323.204	1
307.77	311.942	304.252	284.01	297.484	279.903	332.3	356.845	310.511	279.903	0
323.971	354.436	359.819	355.174	330.791	323.398	365.321	388.08	374.762	323.398	1
329.215	296.397	293.143	355.843	328.43	321.902	311.966	292.038	333.194	292.038	0
339.832	310.435	352.824	337.926	356.085	369.94	404.282	341.316	355.993	310.435	1
347.874	329.91	381.065	359.205	298.65	347.778	354.153	405.274	390.449	298.65	1
306.918	342.417	381.075	349.571	313.101	381.123	422.325	397.41	419.951	306.918	1
303.66	341.095	317.163	347.767	327.951	319.875	279.201	294.75	343.219	279.201	0
320.053	302.818	301.596	336.679	346.455	338.758	356.051	319.002	300.074	300.074	0
325.216	378.467	314.986	353.57	335.237	337.696	353.612	384.396	335.138	314.986	1
374.427	288.788	321.104	345.999	349.21	371.593	365.873	347.573	396.439	288.788	1
357.442	352.742	343.197	361.266	351.668	372.498	380.45	334.662	403.596	334.662	1
301.176	292.637	356.299	294.198	353.666	338.796	357.723	361.748	380.026	292.637	1
325.751	310.525	350.621	276.421	391.54	361.831	386.401	390.303	374.928	276.421	1
335.317	330.159	335.317	391.216	336.036	382.616	373.959	403.568	390.989	330.159	1
320.538	255.32	357.019	330.955	361.289	367.557	374.51	408.39	420.552	255.32	1
302.53	341.87	328.967	301.765	333.753	324.744	305.668	328.446	309.003	301.765	0
384.641	316.184	352.272	346.161	387.146	341.362	364.299	413.827	377.683	316.184	1
360.905	311.451	289.047	318.372	341.058	286.112	309.909	273.405	352.128	273.405	0
272.93	321.84	311.602	330.236	360.864	411.526	377.942	355.359	301.174	272.93	0
368.135	316.389	354.974	325.55	358.642	366.447	350.054	339.208	362.321	316.389	1
295.589	303.661	332.819	278.728	292.688	316.73	332.138	292.569	275.153	275.153	0
324.196	343.109	313.411	269.288	362.551	279.203	319.544	312.949	331.959	269.288	0
291.034	309.656	335.177	376.486	373.002	322.995	378.974	391.347	369.539	291.034	1
304.945	303.038	328.027	290.476	338.63	307.897	349.375	327.64	277.727	277.727	0
293.426	327.706	284.079	340.554	335.063	302.185	342.452	358.375	298.111	284.079	0
368.573	334.327	307.906	251.337	313.567	339	310.779	299.378	351.606	251.337	0
344.069	296.349	281.371	282.385	369.728	323.231	290.292	341.919	333.17	281.371	0
332.116	391.206	341.082	342.443	321.552	305.094	296.537	273.204	315.972	273.204	0
321.52	335.691	362.443	315.018	353.46	342.861	296.689	319.916	332.33	296.689	1
331.618	342.758	312.049	325.821	320.689	294.713	314.384	318.617	351.771	294.713	0
282.857	271.34	339.113	294.026	333.402	331.478	343.932	310.804	335.225	271.34	0
303.861	325.771	339.181	314.852	300.623	361.84	319.473	274.308	264.78	264.78	0
326.285	344.471	302.713	322.007	329.514	339.327	367.911	331.522	303.412	302.713	0
284.748	347.444	347.943	379.563	346.084	350.434	376.709	402.332	371.518	284.748	1
335.976	323.143	347.103	313.966	310.815	314.195	300.934	347.294	319.648	300.934	0
330.439	381.063	336.846	351.547	339.379	359.018	335.471	414.071	415.476	330.439	1
313.949	310.762	277.333	357.498	342.132	340.972	379.151	470.927	336.322	277.333	1
278.973	293.388	368.084	309.257	326.903	316.969	399.001	342.375	373.447	278.973	1
405.359	308.199	381.057	338.345	392.735	333.015	430.967	329.051	421.345	308.199	1
320.482	349.103	340.424	287.937	292.543	333.056	286.587	305.278	319.883	286.587	0
321.108	306.732	322.111	363.662	265.162	274.634	315.731	335.885	316.422	265.162	0
355.471	353.223	342.925	318.802	355.883	348.744	342.414	355.73	453.515	318.802	1
289.497	298.625	265.119	311.584	337.595	304.074	306.698	328.18	305.562	265.119	0
342.223	341.718	364.763	343.917	374.048	338.897	390.97	384.998	338.438	338.438	1
342.714	342.202	324.088	359.187	310.348	336.369	412.748	362.951	425.814	310.348	1
317.496	372.37	313.181	312.499	359.265	365.937	399.561	296.877	382.29	296.877	1
335.853	327.166	282.499	336.053	326.037	362.485	337.725	286.9	336.117	282.499	0
319.745	312.431	290.94	361.28	293.513	402.723	344.584	367.303	374.452	290.94	1
313.945	316.371	357.144	309.202	326.921	335.613	284.101	338.616	316.486	284.101	0
312.482	337.139	349.578	355.101	282.428	303.078	277.124	318.066	341.668	277.124	0
356.162	320.193	345.069	339.958	403.59	323.473	303.068	352.227	311.955	303.068	0
353.318	304.284	357.338	316.689	322.842	265.449	368.294	400.065	389.876	265.449	1
339.214	333.66	298.031	359.216	309.783	338.326	332.881	389.369	348.596	298.031	1
334.267	315.728	303.87	362.896	358.1	378.837	344.129	404.601	352.24	303.87	1
372.937	366.149	335.872	348.906	337.691	328.672	344.312	384.404	381.068	328.672	1
318.111	296.504	352.194	293.894	310.235	303.431	360.337	342.427	313.578	293.894	0
352.967	346.12	349.053	375.22	317.081	370.331	395.691	416.475	392.513	317.081	1
330.722	309.627	312.845	315.515	324.377	332.298	293.982	311.76	297.287	293.982	0
301.502	321.514	337.3	315.755	342.26	340.634	383.774	393.073	425.166	301.502	1
331.854	316.834	339.391	358.291	344.654	312.423	360.65	359.342	446.512	312.423	1
336.989	305.017	361.774	336.779	308.11	326.093	394.495	371.349	431.313	305.017	1
285.827	305.713	346.552	385.813	342.604	353.843	396.818	378.49	384.607	285.827	1
333.793	374.489	313.783	326.436	358.893	365.541	369.817	425.832	359.231	313.783	1
367.847	300.77	330.841	287.873	298.041	342.659	305.952	311.893	305.186	287.873	0
332.363	278.809	365.48	309.645	371.592	302.995	295.982	327.62	294.639	278.809	0
329.572	313.57	319.368	385.003	289.238	326.515	371.465	386.809	372.459	289.238	1
307.106	262.719	330.462	372.042	332.586	312.429	361.504	323.408	363.625	262.719	0
382.357	288.991	288.122	350.656	307.646	321.353	344.675	327.338	318.126	288.122	0
328.655	387.991	350.641	364.211	325.628	288.916	303.04	358.383	294.712	288.916	0
289.417	324.574	297.64	326.986	316.986	282.639	346.986	347.654	330.787	282.639	0
334.076	332.361	340.938	372.767	373.178	308.462	362.761	314.549	448.144	308.462	1
321.409	360.038	327.059	299.093	371.714	398.959	378.96	295.349	416.194	295.349	1
305.349	317.219	275.193	407.907	315.339	354.592	352.09	382.22	389.781	275.193	1
327.46	301.201	289.564	311.372	303.37	287.108	338.065	311.69	332.454	287.108	0
298.626	325.536	309.862	354.49	335.587	333.742	379.397	400.711	352.476	298.626	1
323.706	349.354	304.773	322.591	358.94	372.169	371.053	437.22	372.37	304.773	1
316.13	325.441	367.023	320.268	372.549	375.956	332.077	398.107	397.944	316.13	1
309.12	341.817	333.711	318.775	319.096	338.207	339.754	405.079	353.334	309.12	1
339.019	329.328	307.778	297.662	283.048	295.977	363.4	280.257	303.478	280.257	0
349.604	358.026	307.911	336.222	357.268	353.596	415.883	411.584	427.859	307.911	1
300.006	338.354	284.655	349.61	362.079	320.334	365.485	360.654	321.993	284.655	0
362.093	306.873	318.431	365.032	296.668	379.816	359.96	369.398	382.988	296.668	1
357.101	333.406	349.148	356.607	342.195	343.901	374.944	364.857	403.281	333.406	1
376.4	327.527	319.109	313.229	331.197	353.968	327.183	359.771	404.265	313.229	1
309.924	328.836	321.268	304.691	305.754	331.209	355.036	335.855	264.583	264.583	0
340.203	334.125	333.812	290.21	338.87	336.911	358.017	350.442	407.608	290.21	1
320.771	343.084	343.509	288.014	287.824	354.383	312.983	324.242	325.821	287.824	0
334.42	300.819	336.785	286.816	290.501	289.597	314.788	332.63	343.41	286.816	0
300.969	322.6	339.154	329.411	340.461	339.341	409.274	320.551	390.722	300.969	1
288.292	294.665	378.679	362.198	332.626	361.15	416.857	348.42	402.045	288.292	1
335.364	283.826	347.175	309.259	273.501	325.716	352.727	313.297	355.559	273.501	0
[truncated: 18,000 more rows]

## Sheet: data_for_DAE_1_YFS_user
294.901	302.189	416.751	322.171	361.124	294.197	366.964	348.117	416.751	373.851	1
296.281	302.758	366.932	314.212	306.723	348.544	333.918	366.932	312.985	346.984	0
320.358	351.017	406.165	367.94	356.851	368.657	341.208	338.921	375.84	406.165	1
395.249	304.25	395.249	344.315	305.889	317.304	314.557	331.978	354.548	278.566	0
326.832	340.614	435.616	372.428	375.108	342.059	356.608	392.019	387.449	435.616	1
366.427	297.371	439.799	341.627	281.64	386.588	439.799	363.976	392.437	385.974	1
360.936	298.567	371.387	318.08	316.649	356.412	371.387	295.253	303.783	333.167	0
334.142	334.259	368.778	339.319	348.522	323.581	368.778	336.966	317.214	329.385	0
380.04	308.011	380.04	340.698	360.198	333.307	257.635	298.433	332.946	326.521	0
322.095	280.826	367.135	323.391	280.889	330.961	322.605	305.571	332.474	302.101	0
304.136	331.135	365.783	314.732	281.923	365.783	317.041	351.021	332.521	342.986	0
275.944	328.1	380.307	344.393	322.264	359.733	377.186	377.821	380.307	360.398	1
318.578	314.695	354.993	345.104	334.578	353.034	301.55	298.128	317.599	354.993	0
290.452	350.4	432.66	308.571	336.307	301.301	372.456	365.665	432.66	358.227	1
348.814	364.111	410.759	375.599	312.466	322.233	341.249	392.098	351.832	410.759	1
299.524	359.225	400.159	359.79	318.634	353.442	385.126	400.159	381.324	342.905	1
331.716	304.502	376.779	321.83	341.896	309.484	291.794	337.336	346.251	366.099	0
337.01	303.111	431.175	318.476	377.037	368.409	367.156	377.698	359.267	431.175	1
317.426	297.559	382.585	355.22	382.585	332.748	299.193	325.084	294.523	304.488	0
301.025	350.279	455.342	368.044	344.862	369.153	411.32	372.255	378.525	455.342	1
308.073	305.825	340.06	340.06	266.622	299.777	334.343	319.963	335.784	323.199	0
280.369	339.816	346.666	336.579	306.403	328.314	346.666	269.917	272.758	273.645	0
357.923	323.486	357.923	294.217	284.956	344.157	304.793	290.353	305.4	298.84	0
340.965	333.869	413.205	354.731	323.056	322.294	329.884	395.962	413.205	345.842	1
339.251	326.437	343.299	305.898	337.127	341.486	331.873	313.934	343.299	297.058	0
298.652	369.166	369.166	331.172	299.67	327.276	331.815	320.115	328.25	350.474	0
330.86	383.485	432.167	340.005	336.207	366.64	390.201	371.145	432.167	375.082	1
310.57	298.563	353.83	279.11	307.558	295.478	308.006	303.147	332.102	293.663	0
332.757	361.233	409.129	388.509	321.497	369.95	389.993	409.129	368.367	401.134	1
329.073	311.087	387.637	387.637	319.809	337.969	308.299	306.646	311.252	334.282	0
318.735	340.1	393.017	359.765	369.949	315.263	317.133	385.303	393.017	371.258	1
326.93	339.079	358.567	313.372	276.217	345.639	296.53	351.463	305.087	357.732	0
294.563	350.629	409.028	336.344	336.117	409.028	349.685	365.195	355.759	375.156	1
312.118	320.957	421.865	304.867	362.497	315.106	356.582	317.678	399.885	421.865	1
360.356	336.114	396.313	337.056	327.763	350.947	354.644	396.313	382.168	374.295	1
312.939	358.605	393.391	330.453	325.297	310.989	364.627	361.513	393.391	355.215	1
346.742	305.135	346.742	325.552	297.783	247.612	333.549	311.347	304.875	330.598	0
304.26	354.736	408.628	373.808	321.109	327.189	369.154	390.082	408.628	400.582	1
353.195	334.962	443.108	353.607	332.235	358.608	382.314	397.55	401.447	443.108	1
283.721	308.487	424.983	330.604	336.257	358.94	368.385	350.796	359.511	424.983	1
325.164	309.602	336.787	325.712	314.615	318.886	331.591	308.833	293.312	316.064	0
308.429	335.086	340.416	340.416	317.728	319.841	317.676	296.694	296.55	295.683	0
328.833	367.036	377.305	288.96	311.721	342.557	327.291	377.305	318.788	280.741	0
347.273	327.796	347.273	315.011	316.296	317.392	249.191	329.949	345.051	287.172	0
286.31	353.479	406.317	373.613	310.225	334.975	367.127	386.665	397.841	406.317	1
320.028	343.822	415.763	279.803	394.561	334.484	397.547	415.763	339.894	405.867	1
328.371	352.076	384.13	296.056	308.907	328.683	318.522	384.13	331.097	331.068	0
324.973	349.803	395.417	364.244	296.031	395.417	384.245	373.915	349.105	388.053	1
352.765	390.029	390.029	331.859	303.372	276.564	357.202	337.56	307.08	322.868	0
328.881	320.583	397.329	317.479	295.928	337.541	364.855	339.89	397.329	391.921	1
340.818	311.975	460.885	393.291	367.077	380.748	427.093	404.841	395.75	460.885	1
331.494	318.935	331.591	313.318	312.613	310.215	305.985	296.125	318.486	305.461	0
326.472	330.596	449.44	379.616	346.316	398.903	373.751	381.416	449.44	448	1
317.085	366.093	366.093	303.886	315.224	323.751	274.871	333.384	338.461	296.216	0
339.863	326.144	424.448	342.839	391.288	359.628	370.285	335.867	388.819	424.448	1
289.48	278.415	449.422	360.571	343.194	347.608	360.47	339.809	334.657	449.422	1
296.276	329.539	415.546	317.62	335.901	352.821	415.546	384.043	371.9	393.392	1
309.467	339.064	440.8	361.487	371.548	382.127	378.603	389.081	440.8	364.41	1
330.681	324.871	376.359	345.115	338.345	314.455	327.525	348.594	376.359	349.255	1
311.91	340.734	424.088	328.201	332.708	312.209	332.612	388.307	380.447	424.088	1
358.541	334.593	358.541	318.914	288.573	307.226	328.243	291.883	331.844	328.162	0
319.442	319.778	354.92	317.712	253.184	307.701	324.958	344.279	354.92	296.183	0
320.626	319.289	355.785	326.011	303.011	293.563	344.432	314.441	355.785	296.62	0
293.968	325.224	360.942	353.715	287.494	360.942	336.738	325.751	314.293	295.562	0
378.442	324.808	378.442	319.645	304.499	372.413	336.116	321.895	348.417	319.162	0
371.976	352.94	385.948	385.948	346.062	360.038	320.096	384.515	340.54	369.735	1
319.734	339.48	404.851	294.244	312.581	302.868	358.234	320.749	404.851	369.202	1
299.274	319.063	369.661	306.332	363.45	340.74	321.405	311.067	362.834	337.988	0
323.768	358.754	371.085	300.782	328.803	302.347	371.085	274.623	303.316	339.516	0
362.928	308.37	396.616	327.528	342.308	362.24	342.776	393.946	396.616	385.734	1
347.55	331.031	464.049	346.207	332.724	342.797	386.462	412.727	401.678	464.049	1
372.236	345.916	403.775	355.07	362.915	357.061	302.899	400.419	279.371	403.775	1
316.725	383.135	409.046	333.574	320.812	338.257	370.885	301.895	402.253	409.046	1
304.541	363.747	374.975	336.353	329.256	358.898	328.308	372.635	364.76	374.975	1
292.517	326.078	353.015	335.652	353.015	345.893	266.485	337.247	320.22	328.457	0
316.892	324.071	438.956	408.295	407.882	315.456	346.865	399.382	321.817	438.956	1
296.663	378.55	395.136	312.163	293.868	347.913	328.655	262.725	297.148	395.136	0
309.377	337.572	349.67	322.57	319.548	295.705	349.67	310.759	308.277	324.933	0
385.239	346.968	411.963	316.846	338.912	308.325	411.963	376.647	349.036	404.12	1
331.215	342.251	427.003	318.451	305.465	349.121	336.993	383.055	328.35	427.003	1
291.879	311.974	381.385	381.385	311.118	354.961	298.227	325.234	314.751	328.608	0
341.588	319.435	395.992	350.983	360.104	331.67	352.689	395.992	393.746	358.584	1
292.983	329.858	445.552	331.527	322.553	305.981	445.552	414.289	373.106	396.818	1
354.484	302.818	411.433	292.853	336.613	376.182	363.623	327.08	411.433	405.442	1
387.102	330.274	426.587	326.638	292.939	366.449	302.137	362.883	375.619	426.587	1
296.39	332.51	420.246	328.802	305.4	385.433	365.871	350.194	420.246	411.766	1
346.32	285.544	436.578	344.259	356.619	353.954	305.572	394.486	421.604	436.578	1
326.33	326.378	356.612	343.263	341.558	336.624	300.939	286.138	336.5	356.612	0
328.511	363.699	404.577	307.475	333.657	328.861	365.371	404.577	385.524	335.261	1
275.256	342.568	422.613	349.28	316.059	331.765	334.349	422.613	359.299	394.281	1
321.842	343.766	373.662	339.884	266.045	325.564	344.445	328.854	342.814	373.662	0
326.943	315.848	414.874	373.162	330.947	344.071	353.843	390.299	414.874	395.746	1
332.35	402.629	402.629	328.634	317.887	335.594	306.718	345.493	366.273	322.158	0
285.681	331.327	399.871	373.908	349.663	353.522	399.871	319.166	393.713	367.576	1
298.835	333.994	356.895	298.368	294.901	319.704	335.86	320.038	299.348	322.913	0
331.014	320.432	352.013	304.031	307.343	298.062	293.687	352.013	313.892	276.259	0
364.963	300.28	364.963	293.864	349.443	305.324	330.557	278.305	305.512	336.677	0
364.992	336.218	364.992	311.038	305.357	321.429	297.401	348.387	339.627	344.349	0
333.298	349.143	358.102	343.921	358.102	327.472	350.462	319.7	339.973	284.492	0
321.088	302.274	435.437	349.11	383.851	355.793	376.635	377.774	427.766	435.437	1
376.537	326.445	431.947	316.609	324.668	375.91	378.636	401.435	364.901	431.947	1
367.606	273.567	422.192	317.364	337.261	334.423	406.266	406.748	400.464	422.192	1
315.484	332.845	384.05	310.023	313.176	317.77	320.203	384.05	289.054	292.887	0
338.649	352.533	409.605	329.241	310.344	354.316	364.922	390.533	351.341	409.605	1
316.106	326.722	405.468	378.824	331.499	307.47	354.59	403.915	403.696	405.468	1
314.788	339.548	418.427	319.037	336.041	369.947	418.427	393.912	351.798	394.019	1
329.547	345.085	347.839	299.941	343.548	285.838	340.233	335.17	347.839	284.083	0
342.17	337.726	362.4	324.517	362.4	311.776	322.559	305.411	318.443	338.356	0
350.685	281.077	410.847	383.798	341.349	297.454	312.56	368.193	393.046	410.847	1
357.451	386.859	404.901	333.733	373.7	337.943	318.308	367.625	391.187	404.901	1
344.161	316.691	344.161	335.141	315.13	269.889	329.182	337.809	300.961	319.572	0
325.159	293.492	393.052	285.681	338.432	335.361	299.046	393.052	343.252	330.266	0
329.475	337.995	394.75	354.403	285.038	354.977	372.709	369.526	394.75	376.699	1
312.152	304.317	362.415	332.776	321.024	313.556	306.143	362.415	349.675	315.217	0
358.882	324.174	407.976	360.369	321.896	322.323	350.231	398.468	388.615	407.976	1
341.303	332.051	341.303	309.551	306.223	319.393	299.748	307.042	282.39	306.879	0
346.196	346.483	346.483	333.828	338.973	301.536	341.079	289.679	335.654	298.941	0
330.536	361.934	457.69	353.499	349.831	385.583	355.805	379.222	457.69	435.923	1
330.378	340.346	419.605	329.525	360.066	401.044	306.352	339.456	419.605	391.265	1
388.11	298.518	406.705	338.11	345.432	354.961	351.441	406.126	356.631	406.705	1
323.05	311.97	354.232	354.232	314.999	305.378	300.875	323.066	282.158	278.355	0
339.616	343.329	359.074	294.46	341.673	328.229	351.684	325.57	340.623	348.825	0
317.786	328.992	349.05	321.822	310.984	309.079	339.716	340.652	349.05	292.552	0
368.743	325.901	368.743	346.128	329.541	322.764	302.792	275.339	295.623	303.667	0
340.951	336.884	342.567	295.936	342.567	316.718	294.361	326.382	333.246	283.023	0
362.049	341.287	406.31	340.502	365.335	327.945	386.557	390.961	382.497	406.31	1
346.019	313.936	351.154	295.226	291.326	320.56	346.316	351.154	334.172	312.182	0
344.647	266.395	363.898	295.542	308.078	363.898	300.33	277.403	324.478	316.851	0
339.925	325.459	369.899	332.37	350.486	367.979	369.899	351.183	367.779	368.127	1
347.799	319.312	426.956	380.908	370.957	347.561	357.063	426.956	378.738	409.719	1
329.265	328.15	388.027	342.163	297.826	289.201	279.147	366.551	299.283	345.099	0
333.972	366.046	366.046	324.543	294.213	320.951	323.469	281.52	319.521	324.13	0
305.485	322.666	343.568	330.671	310.822	297.886	343.568	335.18	334.454	337.332	0
308.609	317.201	351.316	289.696	305.722	346.394	341.402	307.464	314.768	316.059	0
338.181	397.182	397.182	323.128	334.921	325.887	341.215	314.852	380.485	384.302	1
372.398	335.942	429.008	346.745	383.498	349.354	371.257	342.662	429.008	412.903	1
286.451	314.664	482.652	326.967	354.863	374.984	364.691	373.147	395.058	482.652	1
322.265	302.975	343.575	310.946	325.113	342.168	340.44	279.439	260.244	302.248	0
316.056	346.264	346.264	332.037	267.114	315.597	320.485	298.243	319.419	304.762	0
318.921	342.655	377.803	321.691	357.81	292.869	366.127	289.429	318.346	311.732	0
293.881	297.498	455.826	340.236	355.759	327.022	354.715	379.628	388.859	455.826	1
361.775	341.054	361.775	270.068	310.086	302.88	319.595	333.033	331.253	348.863	0
341.301	297.921	458.767	295.766	375.666	293.585	344.723	373.453	382.705	458.767	1
298.641	347.074	407.106	329.647	328.478	319.009	307.117	358.407	407.106	378.243	1
302.489	322.512	356.302	351.203	300.833	338.685	291.809	276.845	336.726	276.243	0
361.887	293.44	405.184	361.745	371.94	395.252	405.184	395.577	341.223	401.611	1
269.366	341.137	351.963	307.908	297.507	351.963	329.694	316.993	330.556	345.633	0
360.115	351.627	360.115	286.309	260.731	296.56	348.576	306.108	327.178	325.383	0
329.105	358.988	403.242	356.195	403.242	388.352	340.474	341.115	385.438	393.031	1
373.527	331.61	417.232	361.486	357.027	346.183	315.334	338.306	402.307	417.232	1
299.462	306.5	403.17	293.109	357.579	379.105	309.585	366.937	348.682	403.17	1
345.671	316.483	441.04	304.1	311.791	320.035	357.191	355.498	441.04	398.175	1
324.85	351.473	363.192	361.369	337.363	290.92	348.085	349.917	363.192	309.367	0
309.872	357.172	423.691	308.427	342.391	333.799	413.49	344.701	423.691	381.013	1
264.27	328.159	335.415	299.238	295.55	335.415	293.786	319.286	248.665	267.353	0
347.823	345.733	405.096	339.548	405.096	313.186	373.875	376.742	393.486	400.198	1
314.885	338.902	405.904	356.397	405.904	306.159	379.544	374.66	382.712	378.887	1
288.234	356.56	413.626	391.045	315.124	331.99	310.691	370.821	413.626	385.528	1
345.893	320.402	374.122	336.056	285.482	335.144	314.776	374.122	303.586	330.716	0
272.045	281.584	465.54	375.243	372.216	317.321	355.198	349.134	390.828	465.54	1
313.113	348.764	413.583	347.702	305.454	332.842	335.718	355.837	360.446	413.583	1
339.198	323.386	339.198	306.272	290.576	313.08	324.035	315.277	325.513	321.17	0
336.434	322.854	370.892	292.552	357.907	364.798	360.252	360.47	370.892	347.518	1
291.583	322.613	409.957	362.545	359.978	373.284	409.957	321.237	397.898	398.696	1
361.425	305.559	402.556	351.827	321.248	355.36	348.91	402.556	396.915	387.76	1
318.745	314.875	358.36	358.36	276.178	348.144	301.803	313.084	337.137	296.309	0
335.136	347.996	408.833	324.996	344.979	369.246	375.384	359.413	345.796	408.833	1
311.037	330.985	371.324	371.324	310.71	260.201	338.464	284.607	353.264	330.216	0
304.553	381.562	426.19	327.06	326.494	347.001	395.844	426.19	384.662	413.625	1
307.4	309.178	339.131	246.868	301.417	339.131	323.056	306.949	311.377	292.678	0
334.874	319.468	358.264	298.863	344.757	325.957	334.32	325.548	340.434	358.264	0
329.891	382.997	408.523	327.14	347.54	352.726	353.98	356.79	408.523	398.507	1
368.957	332.036	433.707	364.881	296.177	316.935	376.805	367.343	379.545	433.707	1
376.945	319.73	376.945	304.946	301.389	322.067	298.222	272.986	287.495	331.035	0
301.843	368.608	425.97	327.632	333.807	376.654	378.676	318.279	414.511	425.97	1
297.874	331.419	368.188	331.816	351.447	343.76	312.247	353.335	368.188	347.175	1
322.429	323.165	416.854	332.042	339.241	327.846	392.15	399.505	404.389	416.854	1
335.979	302.061	351.406	333.924	301.647	320.019	315.256	351.406	331.953	347.688	0
322.913	304.109	397.774	397.774	322.469	318.847	341.712	280.443	348.542	298.558	0
311.408	343.709	417.176	358.518	383.439	313.518	360.831	331.513	387.279	417.176	1
335.772	311.204	358.472	301.351	283.291	358.472	258.089	287.364	269.794	286.026	0
293.92	287.088	336.5	312.956	268.845	330.29	317.728	311.341	336.5	328.747	0
313.789	361.955	404.474	342.134	317.456	319.494	367.39	363.034	359.515	404.474	1
266.111	327.269	443.337	381.297	382.801	335.036	332.923	364.434	374.39	443.337	1
395.849	322.765	395.849	385.179	325.31	301.687	362.74	385.24	372.987	389.506	1
315.832	343.301	407.008	312.047	351.553	338.632	407.008	375.331	350.194	396.936	1
334.46	350.376	358.967	297.997	315.925	303.358	337.88	358.967	319.445	346.684	0
361.243	327.437	361.243	311.369	303.976	329.985	299.295	285.551	312.357	360.456	0
268.129	320.011	362.847	311.613	290.903	294.938	329.213	309.366	344.884	313.024	0
345.968	352.507	367.916	347.155	367.916	358.818	324.442	307.955	312.923	337.775	0
311.208	320.508	439.693	322.419	369.109	346.815	412.692	370.539	439.693	325.031	1
336.947	379.507	403.506	323.537	312.993	375.783	337.215	366.154	366.755	403.506	1
296.045	298.574	379.824	264.741	290.289	280.389	311.704	332.275	379.824	319.896	0
356.775	320.672	415.507	372.027	351.512	354.228	350.915	359.55	415.507	383.894	1
326.304	331.17	378.368	301.226	317.842	287.514	311.434	378.368	362.307	341.953	0
354.425	364.434	407.649	335.063	344.679	336.616	332.146	407.649	403.831	372.139	1
289.685	313.74	378.352	341.494	378.352	276.969	341.187	330.687	298.685	344.328	0
345.201	343.525	433.472	353.366	379.743	296.441	351.667	360.172	382.116	433.472	1
296.843	343.784	355.793	355.793	307.753	333.352	290.242	339.095	319.964	351.726	0
381.631	324.073	403.819	365.657	346.098	342.138	374.914	396.482	364.782	403.819	1
348.937	296.724	386.954	344.187	338.99	307.979	353.005	368.697	386.954	386.845	1
314.168	328.49	360.731	304.27	319.709	305.081	321.739	360.731	315.268	301.513	0
310.894	369.826	439.033	345.164	354.931	334.567	391.106	439.033	309.405	406.519	1
324.316	304.827	350.734	350.734	325.647	329.352	306.174	348.296	317.716	331.148	0
322.291	314.351	352.924	332.204	283.532	312.298	284.37	352.924	322.16	332.117	0
360.163	363.051	410.612	351.718	348.866	410.612	332.145	324.714	393.15	370.314	1
347.112	330.661	355.984	312.111	343.098	291.694	326.093	348.421	303.601	322.21	0
354.473	332.122	400.738	316.197	354.849	358.786	350.334	377.367	400.738	377.714	1
287.651	360.834	360.834	319.949	344.224	338.665	311.363	342.479	290.155	354.949	0
355.671	324.125	375.888	358.64	355.548	312.633	350.785	313.342	372.387	375.888	1
326.385	333.795	416.751	375.004	351.344	375.868	339.626	416.751	364.016	376.58	1
288.734	361.062	454.81	384.424	353.448	371.537	327.694	424.701	454.81	388.556	1
323.886	316.589	340.912	270.192	323.123	326.626	275.194	315.982	335.917	287.725	0
371.157	352.965	405.966	349.094	376.16	358.879	376.049	389.388	405.966	359.364	1
293.55	342.141	409.796	365.013	355.375	330.75	359.841	349.915	409.796	353.528	1
305.362	324.987	351.371	281.778	332.264	331.197	301.201	351.371	275.346	309.603	0
332.22	297.895	368.885	309.245	316.753	368.885	306.292	342.402	320.958	320.796	0
334.15	321.331	439.331	337.264	395.311	321.326	344.392	378.346	439.331	408.36	1
363.706	392.967	392.967	332.404	350.517	343.598	294.864	367.35	388.871	389.022	1
319.244	303.269	364.439	317.447	323.236	329.831	361.369	354.319	289.713	364.439	0
308.901	268.865	359.014	359.014	309.56	308.595	286.783	290.302	305.36	329.108	0
340.348	319.89	371.232	332.719	332.779	371.232	287.082	302.24	289.049	305.577	0
307.088	314.001	366.231	348.175	310.767	366.231	342.079	350.855	295.203	273.75	0
282.41	328.907	354.313	354.313	296.77	335.296	335.539	319.189	293.39	292.059	0
323.554	347.65	371.669	284.773	328.805	301.794	364.967	298.043	324.326	371.669	0
380.785	355.434	380.785	324.673	346.939	281.171	327.303	318.276	327.295	299.633	0
316.718	295.928	357.134	343.249	298.178	347.194	348.091	300.425	333.658	310.621	0
340.765	317.988	363.957	363.957	309.214	292.278	359.523	308.935	328.052	305.277	0
319.29	328.792	387.637	371.785	349.569	344.837	336.157	387.637	321.36	363.946	1
333.586	331.877	360.53	318.184	360.53	307.515	285.909	324.016	305.829	310.925	0
303.206	311.178	408.941	323.944	393.364	356.092	344.736	367.004	391.189	408.941	1
328.984	304.35	368.404	305.531	355.872	311.029	345.852	335.225	304.891	368.404	0
303.63	336.354	363.309	319.333	363.309	316.767	338.166	320.085	347.675	311.725	0
322.27	333.36	386.032	303.067	336.799	386.032	303.772	343.585	305.384	297.018	0
352.911	327.745	397.578	334.866	343.41	368.971	326.025	317.207	397.578	376.301	1
334.421	363.87	437.87	340.287	330.939	318.917	369.223	437.87	415.18	407.356	1
232.501	343.711	411.556	343.159	336.511	389.493	348.179	353.896	411.556	400.551	1
368.98	316.195	421.412	323.312	355.121	388.168	370.636	393.132	421.412	396.401	1
336.909	318.401	389.704	320.514	303.91	361.693	366.877	389.704	358.565	375.415	1
329.399	303.477	351.105	351.105	337.142	343.19	332.162	281.872	300.776	346.812	0
294.16	324.81	331.119	282.706	329.948	298.646	307.279	286.12	304.746	331.119	0
333.241	346.41	379.294	292.023	321.553	351.134	333.79	355.417	350.775	379.294	0
283.985	306.814	361.36	321.5	344.301	361.36	312.657	309.637	286.679	312.985	0
311.119	302.65	471.891	340.583	321.026	361.762	356.206	363.149	411.13	471.891	1
333.505	348.023	371.43	300.12	357.105	332.549	371.43	346.604	346.342	356.862	1
342.915	336.52	403.697	403.697	324.142	347.597	341.217	391.447	391.484	390.232	1
333.676	335.879	401.522	382.444	360.087	352.916	322.308	328.013	401.522	378.669	1
325.765	364.138	400.101	346.857	347.423	290.409	352.275	296.18	279.537	400.101	0
331.919	278.327	386.282	354.401	346.386	305.917	346.374	366.36	386.282	348.324	1
341.566	368.059	379.976	356.005	332.481	346.868	327.885	367.189	367.312	379.976	1
329.495	294.325	339.214	283.729	326.981	312.38	339.214	310.388	286.548	322.437	0
319.139	366.073	396.584	328.656	308.751	326.683	369.72	338.996	372.27	396.584	1
315.75	297.457	408.33	315.503	373.606	342.483	351.571	408.33	391.661	387.907	1
352.218	334.001	430.407	349.196	363.698	340.315	401.133	360.141	410.728	430.407	1
283.069	333.626	416.106	350.006	321.321	312.92	285.608	386.542	416.106	386.602	1
316.314	322.676	338.306	323.062	300.682	281.47	305.158	285.5	338.306	317.378	0
354.162	321.321	354.162	300.081	333.231	321.642	325.469	311.898	336.276	258.292	0
345.2	317.086	410.095	324.513	376.602	365.023	399.23	369.504	382.074	410.095	1
352.047	367.903	374.902	354.249	374.902	324.799	308.476	307.928	313.52	340.205	0
311.445	347.053	436.957	352.608	288.395	347.843	308.389	376.097	406.739	436.957	1
328.641	331.727	414.245	369.381	332.596	302.192	295.318	323.61	353.923	414.245	1
293.959	310.39	406.33	318.665	333.456	373.815	345.922	390.874	394.032	406.33	1
279.927	333.406	387.817	269.13	289.371	264.802	291.381	354.261	307.946	387.817	0
312.927	300.182	374.582	282.484	298.495	292.951	324.259	358.35	374.582	275.584	0
322.615	308.063	345.016	339.442	296.334	316.137	276.984	310.304	345.016	275.837	0
308.608	312.954	353.61	296.952	315.117	321.813	315.16	303.778	353.61	315.08	0
354.353	321.579	375.749	346.272	330.077	329.352	365.305	367.717	356.768	375.749	1
351.67	323.541	485.695	373.342	330.714	295.384	323.805	379.161	377.391	485.695	1
294.282	361.107	409.167	381.612	364.142	253.615	332.914	379.769	359.459	409.167	1
332.977	348.918	359.785	305.535	301.769	341.45	359.785	346.708	353.925	326.306	0
332.802	343.507	358.097	334.447	316.106	333.998	352.3	303.824	358.097	296.134	0
321.69	308.139	425.357	349.927	293.302	360.866	312.151	393.679	425.357	394.713	1
299.294	288.079	339.947	326.977	311.607	339.947	318.566	314.695	276.45	300.382	0
282.345	327.976	422.953	320.797	348.469	398.038	330.555	360.53	341.385	422.953	1
351.599	312.868	432.601	322.496	348.306	402.835	424.173	357.851	382.95	432.601	1
300.165	262.523	382.444	289.696	314.234	382.444	320.857	358.188	291.901	352.27	0
346.295	329.473	421.015	307.5	325.751	323.756	343.895	343.121	421.015	408.75	1
338.545	308.134	386.578	288.243	369.188	323.951	361.609	373.129	386.578	380.591	1
299.959	327.327	430.76	351.495	315.783	373.98	283.812	356.416	430.76	415.837	1
348.273	393.646	412.044	378.77	330.731	340.081	378.704	344.528	412.044	348.185	1
363.389	335.885	471.596	346.649	363.924	325.153	358.123	353.361	376.757	471.596	1
340.016	379.862	397.773	322.554	306.372	375.5	332.204	349.951	397.773	353.172	1
351.192	353.932	436.176	369.785	355.422	382.484	367.743	365.169	436.176	376.094	1
346.674	341.139	416.529	340.095	362.243	416.529	385.375	363.63	324.806	408.103	1
329.888	334.848	338.388	302.7	308.175	291.904	306.781	338.388	262.944	275.172	0
333.571	351.851	368.317	280.449	301.518	298.4	311.43	303.018	298.709	368.317	0
284.933	302.73	387.119	349.624	313.8	383.195	358.397	374.83	387.119	383.327	1
325.824	338.19	431.678	302.973	355.402	318.455	367.409	388.229	431.678	336.788	1
305.772	325.924	347.844	304.346	306.374	335.591	332.437	347.844	329.182	316.309	0
335.898	355.729	423.943	327.243	338.36	357.892	417.94	345.375	423.943	393.7	1
323.358	357.944	401.132	365.991	330.065	316.283	371.632	386.045	308.665	401.132	1
303.831	285.136	417.915	348.283	318.623	359.024	382.589	353.492	398.577	417.915	1
326.959	296.555	353.01	331.156	347.648	324.303	353.01	296.469	328.555	306.569	0
379.027	345.873	403.216	341.774	311.91	327.821	337.567	402.721	369.474	403.216	1
311.796	352.703	381.743	353.223	348.067	381.743	380.892	299.621	330.239	374.539	1
305.829	361.66	418.375	305.933	334.082	333.018	367.706	364.002	339.397	418.375	1
350.829	329.876	420.389	398.47	336.113	359.512	370.329	332.785	420.389	408.167	1
276.429	319.594	352.414	350.677	326.696	277.158	347.738	318.548	324.855	352.414	0
338.944	289.006	404.668	305.523	349.598	356.211	340.667	404.668	360.267	389.664	1
284.73	312.102	341.006	340.587	270.768	330.289	308.414	331.398	324.354	312.004	0
301.034	286.42	372.545	345.804	328.673	329.967	308.805	300.63	372.545	317.34	0
321.785	305.291	437.206	378.845	350.453	331.378	361.883	400.338	437.206	356.806	1
334.526	317.267	428.469	307.594	328.904	344.415	393.564	353.455	394.981	428.469	1
352.066	375.549	399.763	348.441	351.828	380.656	350.92	355.847	399.763	390.877	1
301.517	326.035	361.296	338.052	284.14	292.999	361.296	295.324	302.333	321.577	0
331.911	378.114	378.114	332.549	321.615	362.212	324.575	319.632	372.073	344.099	1
334.266	327.731	353.075	284.776	313.036	315.754	265.028	353.075	331.018	275.638	0
305.963	339.645	406.295	327.477	342.654	340.223	366.05	350.045	376.352	406.295	1
332.202	338.07	454.413	375.426	376.274	347.092	454.413	360.111	413.275	398.426	1
332.043	383.23	413.786	350.151	341.458	358.795	413.786	357.334	377.219	386.254	1
322.232	300.755	361.792	298.001	311.641	322.026	277.443	294.472	287.273	252.598	0
320.435	294.85	350.31	330.239	291.089	350.31	350.278	317.537	335.542	289.172	0
295.788	370.888	370.888	331.271	356.671	347.903	297.842	296.846	296.857	347.189	0
357.138	328.563	385.145	278.029	327.238	322.442	342.195	348.595	371.218	385.145	1
375.844	366.466	435.53	382.612	352.085	323.726	392.209	435.53	360.68	369.327	1
362.37	328.689	413.904	324.577	331.865	377.979	327.573	384.339	413.904	373.718	1
300.845	353.936	419.412	329.146	305.116	388.902	364.608	419.412	384.105	345.235	1
311.279	348.822	417.448	367.389	359.009	350.869	364.375	379.494	361.751	417.448	1
324.214	325.002	367.151	364.85	351.19	367.151	325.574	342.987	305.044	314.157	0
302.516	326.891	411.85	318.487	369.994	353.864	381.219	382.236	411.85	330.388	1
349.053	303.819	349.053	312.786	337.588	322.693	348.478	300.471	330.401	329.795	0
289.698	303.883	348.563	348.563	305.921	339.008	278.391	273.893	345.231	335.01	0
333.769	309.742	417.25	310.65	321.161	338.775	364.212	417.25	395.145	412.974	1
331.78	321.356	418.521	294.993	346.555	378.14	353.834	387.463	389.008	418.521	1
333.798	301.443	451.014	301.38	337.559	317.937	358.475	375.135	369.349	451.014	1
339.733	303.373	348.895	291.605	326.068	348.895	292.15	314.716	282.911	335.338	0
311.623	330.054	391.764	326.027	276.666	369.644	353.65	390.846	391.764	308.02	1
321.844	346.422	419.723	364.94	398.895	326.742	419.723	376.943	359.939	375.253	1
340.922	329.148	340.922	302.54	300.801	305.063	328.985	328.62	314.244	294.731	0
356.438	299.296	356.438	349.128	298.237	318.581	289.269	296.445	283.386	296.353	0
346	329.172	379.636	339.1	379.636	339.156	282.255	327.482	336.884	343.848	0
339.124	338.41	389.879	297.114	368.722	384.879	343.569	385.107	381.185	368.335	1
335.875	291.632	335.875	288.654	283.705	296.156	297.241	308.817	278.421	307.178	0
360.686	332.613	435.455	382.757	364.063	355.586	391.025	435.455	368.379	426.687	1
328.196	281.173	477.68	338.659	361.774	373.767	372.664	365.496	399.708	477.68	1
304.3	328.875	339.31	339.31	289.264	335.793	324.266	328.317	293.978	310.043	0
311.155	324.282	347.486	292.955	327.428	347.486	344.32	279.663	338.519	315.73	0
337.147	346.168	436.727	323.707	334.649	320.276	297.1	395.105	365.482	436.727	1
344.725	305.455	377.94	327.574	319.277	339.667	314.399	366.147	377.94	374.601	1
343.812	338.344	440.059	319.453	334.359	336.666	321.991	369.465	378.832	440.059	1
282.5	294.013	378.145	328.546	361.115	328.875	342.488	378.145	367.03	362.289	1
325.615	333.811	373.549	373.549	322.76	296.73	286.515	322.496	309.713	285.8	0
369.172	338.727	369.172	354.397	327.363	263.863	316.341	321.991	334.223	315.844	0
365.393	326.253	447.63	316.762	320.071	354.11	388.184	397.596	447.63	390.277	1
333.931	333.731	436.491	305.628	334.225	412.983	333.989	370.794	349.209	436.491	1
329.258	371.613	400.862	340.096	349.14	394.65	374.292	378.522	400.862	397.323	1
302.439	346.764	346.764	326.833	314.554	327.019	330.716	307.328	266.252	345.833	0
301.884	365.759	464.428	343.476	335.647	385.399	372.903	386.171	464.428	417.579	1
317.594	294.828	351.815	276.587	351.815	290.043	327.125	343.131	332.213	329.45	0
300.683	288.739	341.616	341.616	313.054	325.638	275.859	300.454	302.304	287.974	0
326.321	295.573	363.249	321.156	363.249	329.371	303.393	341.033	342.161	323.499	0
344.367	298.507	410.761	325.691	382.633	371.589	377.483	397.421	410.761	401.395	1
362.083	341.023	375.657	365.38	307.727	303.97	347.876	301.861	375.657	342.531	0
338.035	349.559	349.559	294.329	322.356	281.137	334.577	334.472	323.711	296.581	0
286.245	345.405	359.311	320.909	326.46	337.637	309.092	359.311	328.77	300.609	0
293.172	349.213	375.745	375.745	313.222	336.142	319.51	330.935	279.782	326.316	0
330.795	277.821	411.895	349.376	360.413	370.144	368.404	411.895	350.366	398.064	1
287.863	341.907	416.472	280.05	339.001	317.271	331.126	387.928	416.472	393.885	1
329.629	311.198	369.568	289.081	320.546	297.593	315.152	337.443	369.568	308.564	0
390.394	324.587	390.394	345.354	343.396	281.504	303.807	308.666	313.583	322.654	0
308.14	342.621	398.128	362.336	339.595	371.954	332.166	393.416	375.582	398.128	1
353.495	333.514	419.54	342.447	318.25	349.579	386.95	368.176	419.54	384.933	1
316.506	359.155	411.982	336.076	318.886	324.855	334.204	394.614	384.045	411.982	1
296.534	312.801	389.811	385.681	321.911	364.174	324.993	389.811	387.832	368.944	1
297.266	291.717	357.628	330.08	328.586	300.177	339.076	293.043	357.628	266.172	0
331.399	319.372	412.774	327.832	364.428	385.567	350.669	412.774	397.132	354.246	1
338.03	337.634	366.725	281.401	354.039	340.832	330.428	359.116	366.725	300.462	0
325.131	324.912	347.488	250.462	319.851	313.664	308.143	323.643	333.515	312.792	0
310.556	315.69	354.833	290.132	335.506	323.411	354.833	333.806	290.511	263.874	0
343.122	314.936	365.999	301.751	350.391	321.313	306.526	308.427	365.999	332.85	0
331.947	320.161	363.3	313.943	298.663	309.558	349.927	339.771	349.649	314.582	0
317.281	321.418	345.64	313.084	330.9	301.84	306.545	333.703	314.643	280.392	0
325.442	309.653	347.161	323.43	242.108	296.64	283.188	314.604	347.161	333.053	0
299.192	344.029	419.535	378.226	342.222	309.908	362.528	391.543	369.008	419.535	1
316.771	316.603	354.476	283.173	319.538	289.884	323.237	290.491	354.476	340.769	0
341.589	267.563	341.589	302.234	311.71	286.82	336.572	306.776	315.816	306.123	0
305.039	320.361	418.052	312.724	331.127	371.496	325.53	401.131	394.087	418.052	1
334.12	351.549	421.7	337.881	390.303	357.128	348.879	373.771	365.417	421.7	1
336.595	296.969	421.113	351.011	343.332	390.311	378.991	329.093	402.789	421.113	1
289.023	320.639	469.448	336.218	324.191	316.304	360.159	346.309	421.784	469.448	1
337.482	281.262	387.759	323.443	356.064	346.421	370.01	368.208	387.759	367.386	1
334.882	325.42	394.193	363.95	302.008	311.668	342.743	383.148	394.193	389.362	1
308.048	284.636	418.611	361.528	335.301	382.208	353.731	377.792	414.187	418.611	1
296.876	308.243	338.224	310.967	305.735	338.224	307.158	329.994	315.361	308.975	0
311.422	292.713	363.051	301.849	319.642	351.713	363.051	340.202	279.57	357.118	0
308.339	365.377	365.377	309.951	290.336	334.233	329.207	303.525	284.406	251.755	0
341.593	336.724	357.2	269.349	275.794	307.883	343.966	351.704	357.2	309.972	0
350.07	292.518	394.237	325.927	361.818	383.7	394.237	384.869	371.319	385.569	1
270.736	299.078	377.792	326.396	310.722	325.168	329.827	331.079	315.439	377.792	0
319.178	332.578	378.81	318.84	311.78	286.698	373.879	315.038	378.81	297.479	0
353.65	352.606	415.884	344.243	333.425	374.936	338.51	415.884	337.457	409.396	1
359.182	315.889	359.182	283.522	295.712	328.793	317.391	336.713	349.273	296.741	0
330.456	309.461	447.402	352.186	387.907	342.397	391.652	410.482	415.926	447.402	1
326.087	294.573	424.288	374.412	324.163	357.625	368.247	424.288	376.313	420.392	1
343.798	320.328	426.725	322.13	361.057	332.536	367.399	380.948	426.725	365.978	1
350.579	304.687	402.341	373.175	390.512	352.057	402.341	366.113	357.698	397.16	1
354.872	325.63	371.713	331.261	328.946	314.34	297.446	324.287	310.484	280.604	0
306.835	337.339	347.251	329.001	336.904	316.829	296.716	326.037	347.251	264.9	0
320.241	341.629	396.838	347.045	376.687	349.485	329.739	367.715	396.838	392.001	1
372.631	340.59	390.996	375.995	327.575	346.854	384.896	347.588	390.996	364.305	1
319.626	376.403	394.515	330.08	344.526	368.822	329.461	342.62	392.958	394.515	1
330.636	344.651	390.719	311.679	290.656	368.412	357.902	370.201	371.697	390.719	1
273.479	293.643	421.553	344.132	355.268	421.553	310.545	320.545	375.435	373.421	1
342.341	338.087	416.912	360.752	338.438	333.65	355.95	382.136	416.912	403.546	1
366.68	335.433	366.68	311.373	298.667	301.535	287.198	299.162	349.901	304.865	0
314.904	337.49	371.14	331.703	310.428	315.525	360.981	371.14	319.131	300.418	0
270.052	280.785	353.451	303.63	353.451	273.168	296.506	332.719	331.865	308.863	0
342.368	329.56	424.314	365.85	365.489	346.724	362.612	372.855	389.186	424.314	1
321.721	311.688	388.909	295.841	377.166	354.114	356.693	373.51	362.58	388.909	1
347.215	359.766	450.814	320.183	355.752	325.872	393.56	339.555	416.513	450.814	1
333.136	326.484	447.755	363.894	327.806	335.101	447.755	416.921	416.382	430.087	1
339.263	336.989	360.589	350.919	331.481	306.042	312.849	332.918	308.084	308.748	0
272.919	339.185	371.422	329.521	341.616	353.032	331.44	369.981	318.147	371.422	1
363.164	376.961	392.22	318	359.941	386.716	392.22	373.692	340.292	360.419	1
280.311	353.419	353.419	345.308	331.058	286.979	321.395	337.048	302.652	302.435	0
364.704	323.702	431.711	327.067	303.379	338.741	344.392	376.554	368.796	431.711	1
355.282	334.533	394.476	329.223	336.771	365.171	390.104	335.648	304.551	394.476	1
322.323	336.962	336.962	294.348	314.183	275.054	332.789	293.782	280.646	321.481	0
349.793	350.663	393.838	347.314	330.378	393.838	339.907	337.255	365.111	378.852	1
331.871	308.457	409.048	314.459	387.201	343.918	338.529	409.048	367.16	400.658	1
266.715	300.214	357.925	347.231	326.214	343.454	328.167	356.739	357.925	305.243	0
323.735	306.976	348.983	286.278	306.536	298.255	324.612	313.824	348.983	324.969	0
325.245	381.861	381.861	325.102	348.987	294.32	351.732	309.86	341.066	306.496	0
377.836	325.394	408.285	344.966	345.286	408.285	316.736	326.662	408.142	333.292	1
329.271	317	390.781	323.189	367.309	330.819	390.781	381.54	348.363	364.687	1
357.352	336.731	376.61	326.084	376.61	351.817	333.808	342.114	353.986	324.859	0
323.082	336.985	368.846	319.676	320.1	368.846	344.29	343.392	342.814	357.788	1
361.824	325.726	417.938	417.938	336.285	364.405	351.639	403.144	371.872	387.445	1
273.596	295.732	398.462	361.355	364.453	367.136	389.378	364.928	395.266	398.462	1
289.381	394.825	397.132	307.112	314.235	350.856	397.132	343.33	396.387	374.774	1
375.059	327.07	375.059	344.223	325.319	354.239	317.114	333.814	280.692	289.087	0
329.721	253.49	333.265	292.681	331.949	320.773	281.243	317.487	314.288	333.265	0
343.196	342.226	431.932	315.042	322.218	333.456	377.757	378.951	394.351	431.932	1
376.366	356.472	376.366	272.828	310.072	323.396	269.463	352.961	355.907	319.705	0
316.76	305.926	367.092	367.092	283.19	363.463	273.547	298.827	334.533	348.069	0
281.01	348.864	373.456	320.774	373.456	328.646	319.337	338.222	326.08	289.48	0
349.995	337.879	396.712	307.775	363.153	373.822	366.038	373.38	381.163	396.712	1
310.567	338.714	340.247	301.866	316.907	325.244	305.695	283.59	340.247	308.714	0
330.71	342.137	418.183	324.714	355.005	368.814	370.27	326.509	418.183	368.122	1
347.558	285.641	347.558	338.611	333.609	301.605	331.515	295.219	327.559	306.041	0
317.286	310.347	402.943	352.824	392.763	336.609	401.012	365.354	359.544	402.943	1
333.495	340.304	417.172	347.883	333.883	311.014	369.855	343.263	417.172	390.83	1
304.776	348.124	348.124	320.943	323.598	301.304	346.559	308.366	348.084	307.701	0
325.356	365.859	416.453	322.723	357.642	392.572	381.285	374.005	399.265	416.453	1
337.746	335.713	346.769	306.164	288.87	322.43	262.378	317.014	346.769	331.037	0
282.258	402.017	402.017	368.799	359.995	341.266	351.238	297.424	353.737	387.228	1
316.915	301.6	401.827	338.033	354.519	361.59	356.903	391.51	390.669	401.827	1
309.659	330.147	404.258	404.258	301.824	314.84	309.124	281.219	324.647	328.232	0
312.355	298.406	337.681	296.801	337.681	319.345	328.299	302.264	265.195	321.259	0
327.511	324.01	369.196	317.202	369.196	290.705	325.095	331.176	269.993	331.101	0
283.16	327.667	348.353	288.19	285.811	304.81	322.43	348.353	334.219	317.919	0
333.632	301.74	359.367	326.834	353.561	359.367	272.864	347.688	303.569	286.799	0
338.269	327.068	403.816	330.841	293.476	395.85	342.066	390.905	403.816	380.088	1
326.997	360.679	425.027	261.602	315.866	374.052	366.168	425.027	394.218	344.779	1
335.884	331.569	481.181	291.5	319.63	359.609	344.551	345.832	385.319	481.181	1
289.493	303.113	419.191	341.484	344.135	375.859	419.191	398.673	373.83	409.718	1
351.269	335.158	368.095	289.742	294.476	346.503	319.344	368.095	316.955	319.733	0
334.987	319.59	431.576	330.444	363.971	380.098	406.847	400.859	351.593	431.576	1
316.349	320.05	356.608	316.572	308.751	351.18	356.608	333.79	321.767	355.978	0
356.104	330.062	399.939	337.503	351.492	297.183	399.819	399.939	352.124	323.639	1
335	330.465	349.691	332.042	276.867	337.194	311.39	324.906	325.555	328.683	0
358.736	335.208	390.767	367.973	313.935	320.552	355.296	390.767	357.847	377.076	1
337.52	346.425	347.004	323.66	329.317	276.958	322.358	347.004	281.526	321.069	0
300.628	366.772	406.775	376.971	369.032	369.055	363.685	332.343	383.645	406.775	1
374.939	318.245	450.152	344.959	320.431	362.036	366.275	301.705	450.152	443.025	1
298.838	320.39	403.757	391.487	318.129	403.757	330.501	394.048	381.674	339.852	1
318.356	322.871	415.994	349.031	402.393	391.401	387.549	351.631	415.994	394.214	1
267.38	321.869	412.54	363.101	338.268	391.895	345.432	388.899	398.522	412.54	1
305.399	312.28	345.309	312.15	298.204	289.136	303.67	312.685	345.309	305.123	0
324.5	265.189	376.952	263.703	328.632	376.952	315.797	332.321	337.025	310.514	0
304.085	334.592	426.507	319.294	347.83	311.16	313.872	328.525	359.809	426.507	1
317.569	296.969	404.994	330.853	378.756	331.669	404.994	378.098	397.744	378.208	1
292.01	335.643	372.006	351.503	372.006	299.597	339.747	362.847	316.474	319.94	1
303.863	308.576	383.396	340.605	342.258	383.396	331.961	290.452	378.658	294.756	0
331.9	332.895	398.108	305.68	299.761	372.947	334.931	320.356	398.108	392.505	1
343.251	316.703	406.783	328.59	349.898	366.147	406.783	352.858	365.037	394.906	1
301.39	298.345	365.868	341.765	334.365	320.168	304.826	349.731	348.619	275.427	0
340.321	367.112	383.328	352.999	328.492	300.034	368.997	371.85	361.056	383.328	1
345.559	325.074	364.636	316.652	322.629	333.351	334.254	350.208	364.636	353.256	1
295.341	325.591	357.431	341.196	329.598	357.431	326.025	333.635	310.419	296.86	0
296.253	346.198	444.315	358.7	339.324	344.414	378.119	361.521	391.079	444.315	1
367.073	285.834	437.714	381.717	345.729	357.509	387.631	437.714	412.43	382.836	1
258.296	294.544	346.436	332.093	286.331	332.956	325.079	346.436	325.058	296.154	0
352.179	321.558	380.206	325.461	285.492	316.995	348.5	380.206	358.591	362.729	1
333.864	353.253	387.522	323.394	298.498	311.599	385.783	384.385	342.147	387.522	1
328.524	310.895	450.745	326.77	319.562	297.648	324.179	450.745	365.977	446.383	1
311.572	342.06	409.584	358.832	331.676	367.474	340.478	394.657	403.698	409.584	1
323.142	281.122	360.796	360.796	308.1	316.328	293.967	318.519	297.69	346.153	0
361.252	265.407	361.252	336.99	321.151	353.457	300.193	321.537	354.531	297.344	0
367.375	347.213	412.608	347.111	320.733	310.524	301.22	388.285	326.357	412.608	1
334.446	322.714	416.006	362.846	311.76	337.561	372.037	359.709	416.006	361.333	1
326.255	285.678	362.094	316.459	287.969	294.962	283.426	296.35	335.461	311.645	0
339.158	315.299	363.012	328.354	315.6	305.353	363.012	321.226	320.551	309.778	0
322.873	321.43	349.039	313.598	299.297	305.694	323.471	315.177	282.772	346.157	0
313.563	322.168	386.455	333.853	386.455	270.846	294.392	302.695	327.792	310.497	0
326.702	328.344	340.635	304.937	324.154	300.635	340.635	303.926	300.049	331.82	0
311.007	386.216	443.177	327.666	352.984	361.869	443.177	411.354	368.677	420.981	1
312.232	287.136	358.276	317.257	346.538	294.33	349.181	290.599	358.276	324.545	0
304.966	281.074	351.926	330.392	316.003	325.773	307.752	285.554	266.573	276.58	0
323.398	308.501	340.597	340.597	301.148	287.936	333.753	303.702	263.982	326.234	0
317.994	323.122	368.962	321.17	311.107	355.211	349.275	363.212	344.423	334.132	0
299.62	363.872	379.413	345.735	305.084	289.563	297.187	321.45	287.459	280.763	0
332.445	330.707	341.427	296.068	305.355	303.868	341.427	316.37	298.458	332.758	0
293.948	270.799	350.962	348.611	350.962	310.054	337.447	316.862	315.144	349.105	0
303.688	333.937	368.132	289.007	325.172	319.812	306.739	322.991	298.56	368.132	0
300.585	303.821	342.696	342.696	323.002	332.574	272.945	274.919	325.533	272.428	0
275.164	333.463	348.97	348.97	311.196	285.389	301.837	306.687	311.811	314.608	0
303.109	364.363	382.412	301.46	271.579	332.543	302.184	318.045	317.474	328.157	0
282.31	316.41	392.457	392.457	321.27	317.506	314.178	317.021	350.79	284.921	0
325.083	368.317	401.608	365.672	345.333	401.608	383.747	389.635	358.238	386.725	1
327.003	328.946	356.969	290.875	356.969	306.233	291.375	310.884	351.581	330.848	0
314.177	282.796	395.508	367.792	368.44	379.705	395.508	347.065	368.618	357.403	1
286.781	321.352	331.033	331.033	296.378	328.596	324.943	278.516	270.442	260.962	0
294.837	309.253	365.091	365.091	300.085	329.485	279.443	307.539	344.278	289.342	0
332.487	316.874	365.387	279.35	333.561	365.049	327.862	337.913	315.301	342.303	0
291.027	380.548	380.548	304.324	331.176	278.164	302.14	312.605	327.727	350.456	0
315.344	336.569	371.463	290.401	312.899	295.221	280.316	345.048	308.325	276.95	0
322.85	279.898	362.892	295.655	353.867	303.242	341.533	362.892	353.83	335.73	0
302.64	319.586	338.89	326.918	299.684	294.837	282.007	310.355	312.716	316.447	0
305.159	312.995	361.479	321.646	346.849	310.381	302.258	355.246	335.481	304.736	0
318.725	316.075	333.891	283.804	333.891	257.846	319.568	291.569	331.565	294.449	0
326.89	310.783	341.433	305.963	341.433	307.536	317.138	304.924	315.533	300.059	0
336.729	341.334	381.921	381.733	341.961	342.032	368.21	359.089	344.227	381.921	1
324.687	338.862	402.264	337.556	337.099	371.191	384.739	354.78	326.093	402.264	1
356.005	308.261	410.788	352.519	341.221	319.138	380.264	410.788	391.651	409.067	1
341.639	291.09	354.681	351.778	317.817	317.093	354.681	331.988	331.246	316.212	0
296.785	319.222	361.236	286.076	361.236	341.998	314.782	349.023	322.102	331.946	0
319.722	301.701	357.953	312.46	318.943	292.845	320.792	357.953	291.855	338.244	0
333.356	302.376	413.944	312	327.091	364.141	370.901	368.489	391.422	413.944	1
306.841	307.074	329.047	294.449	302.328	316.951	329.047	314.825	319.938	304.067	0
356.185	345.913	356.185	350.934	322.075	305.608	341.714	302.839	300.25	333.722	0
303.877	285.308	374.77	333.332	374.77	305.143	335.144	365.032	319.599	310.4	0
322.876	305.006	347.301	322.998	342.745	335.122	320.044	337.778	347.301	316.438	0
367.274	287.215	367.274	293.113	323.511	318.53	313.977	343.68	316.143	333.058	0
388.026	358.289	468.996	311.604	391.795	348.907	357.063	371.57	390.612	468.996	1
311.103	293.013	345.304	304.642	316.846	318.262	340.901	302.165	345.304	312.249	0
343.202	314.5	409.496	319.017	340.744	332.39	362.844	345.141	409.496	408.56	1
305.761	332.447	414.17	307.706	296.594	338.191	311.908	363.758	349.244	414.17	1
295.588	363.892	363.892	312.995	286.441	328.605	292.312	290.459	302.106	303.171	0
365.498	262.318	397.686	336.168	336.626	397.686	345.641	347.192	393.363	361.773	1
344.578	338.117	430.719	343.822	344.889	325.84	338.372	369.641	403.655	430.719	1
297.551	340.426	420.667	376.058	333.676	376.221	345.803	383.828	420.667	394.624	1
335.334	335.639	398.708	349.334	345.374	366.469	323.697	357.134	398.708	393.158	1
288.056	330.768	330.768	300.283	280.038	304.257	264.666	328.974	318.094	286.968	0
340.513	375.065	418.924	340.451	347.393	360.846	390.596	379.45	418.924	396.988	1
290.272	308.504	365.63	365.63	294.379	288.623	326.744	289.446	293.435	331.856	0
356.314	340.228	361.2	323.266	267.259	303.629	313.632	324.812	308.172	333.427	0
330.314	323.186	414.98	354.635	367.391	348.911	386.125	414.98	363.131	372.396	1
322.957	303.73	418.873	319.096	305.561	362.998	344.314	381.695	418.873	398.96	1
330.588	318.974	339.79	294.331	316.616	318.968	335.249	339.79	325.43	299.514	0
323.817	260.412	335.688	327.858	317.703	309.959	335.044	325.57	301.874	320.297	0
281.382	300.645	421.83	342.739	356.209	389.621	305.343	421.83	415.574	367.921	1
313.424	319.09	417.093	322.717	361.75	354.608	399.381	348.802	412.8	417.093	1
295.292	363.58	418.883	350.813	365.7	345.054	364.967	358.079	418.883	372.188	1
381.849	371.517	398.565	379.016	343.784	347.608	348.261	383.918	371.436	398.565	1
314.041	276.786	364.422	338.717	302.357	337.499	330.825	320.313	364.422	339.522	0
374.057	296.207	421.276	345.661	320.796	306.04	335.069	367.936	396.072	421.276	1
314.15	337.081	350.413	350.413	271.982	289.454	327.239	346.595	297.339	312.662	0
349.88	291.991	424.725	303.579	372.891	384.076	355.571	375.94	370.417	424.725	1
317.852	350.396	350.396	337.546	321.94	333.029	324.583	334.896	309.385	350.315	0
339.711	302.884	421.315	362.906	337.252	327.437	349.594	381.807	396.687	421.315	1
314.053	354.734	388.154	331.072	334.556	351.22	340.608	344.762	381.747	388.154	1
299.363	367.341	367.341	302.887	336.43	329.921	306.3	323.202	283.732	255.209	0
335.253	345.759	376.687	339.516	312.971	376.687	326.775	330.109	353.38	293.604	0
353.786	303.11	365.282	296.881	324.049	331.758	327.989	308.09	318.525	365.282	0
344.211	311.967	356.152	299.683	302.015	299.744	274.051	356.152	351.352	302.673	0
295.251	309.517	347.865	327.241	315.951	347.865	292.26	293.472	320.477	329.432	0
323.482	337.723	416.035	346.09	325.101	367.576	389.997	364.945	373.544	416.035	1
320.565	300.181	350.358	316.055	345.863	309.625	319.187	315.928	350.358	269.136	0
330.873	330.811	408.943	356.743	345.826	371.14	408.943	390.908	380.232	378.433	1
341.639	337.101	341.639	305.614	339.463	317.092	320.499	319.18	308.549	289.868	0
318.989	336.017	362.534	278.15	324.761	296.932	279.735	302.261	362.534	322.308	0
312.171	334.15	334.15	287.755	288.178	316.544	295.755	306.739	321.341	323.663	0
336.297	341.638	352.915	336.06	323.987	352.915	324.766	301.31	268.231	294.222	0
293.627	336.469	401.054	316.897	301.944	287.701	335.217	386.427	378.669	401.054	1
318.879	313.537	405.196	271.094	309.852	385.287	379.731	373.362	405.196	357.82	1
368.763	309.767	426.315	341.704	380.255	379.308	333.885	426.315	340.784	407.043	1
320.02	336.943	420.959	332.549	357.362	412.277	404.284	420.959	400.22	378.987	1
339.173	304.79	359.152	285.57	306.142	332.819	359.152	317.607	343.36	289.007	0
336.117	303.66	343.138	261.611	317.096	316.226	310.003	343.138	319.692	337.43	0
334.521	309.227	381.882	344.64	381.882	299.79	320.408	351.176	266.075	271.326	0
346.504	405.702	405.702	345.717	336.218	305.523	274.908	317.529	324.51	322.475	0
339.482	340.432	340.432	340.09	336.62	302.317	329.682	331.483	333.95	338.285	0
330.399	358.657	396.448	368.462	312.319	376.509	356.366	379.675	373.6	396.448	1
339.301	365.712	415.177	372.947	397.095	319.328	328.359	406.985	379.313	415.177	1
332.479	337.692	424.318	353.74	306.599	346.363	353.474	302.697	344.497	424.318	1
327.455	342.301	366.202	308.988	295.203	339.84	318.867	321.455	351.089	366.202	0
336.98	353.955	366.132	309.158	345.358	334.711	315.901	335.021	325.103	366.132	0
316.214	350.622	384.147	384.147	310.107	329.658	364.839	302.02	338.171	344.307	1
351.289	354.156	416.542	331.795	367.608	384.7	401.59	410.643	416.542	399.612	1
340.36	296.169	360.24	329.248	347.972	342.94	351.14	332.719	349.175	360.24	1
300.812	323.032	386.53	345.804	368.854	314.513	341.716	331.493	386.53	375.117	1
273.713	308.841	431.887	350.88	354.464	303.284	373.661	393.927	359.958	431.887	1
347.253	344.893	429.655	356.072	336.963	371.02	377.898	325.422	366.521	429.655	1
343.484	288.214	343.484	340.238	332.9	303.528	291.437	343.033	330.377	323.091	0
361.347	350.159	418.234	366.477	397.072	358.989	388.268	339.04	418.234	382.781	1
264.86	269.778	367.516	333.818	307.399	311.595	292.793	367.516	313.883	299.595	0
322.504	372.866	372.866	327.929	339.697	346.301	306.454	329.029	277.125	332.006	0
298.608	352.297	353.359	304.013	337.157	353.359	324.489	293.37	346.357	300.919	0
372.105	325.454	372.105	274.965	274.55	338.973	313.683	300.255	306.788	308.04	0
337.379	354.432	429.16	382.847	336.392	366.877	347.339	420.284	369.583	429.16	1
315.958	311.551	327.371	315.173	309.057	272.432	313.135	327.371	300.957	303.707	0
297.645	373.305	406.927	354.732	313.503	406.771	360.548	404.537	406.927	400.122	1
341.651	306.452	341.651	314.818	339.238	295.079	293.41	312.641	313.3	337.459	0
280.262	289.686	360.605	317.786	309.562	360.605	338.673	319.341	288.662	323.972	0
303.99	373.955	418.203	341.357	364.306	352.731	338.561	418.203	300.466	414.967	1
304.378	381.523	381.523	319.155	313.57	299.29	358.895	279.359	298.086	308.91	0
328.297	319.956	398.488	337.318	319.577	346.145	335.935	394.196	398.488	389.615	1
313.915	338.182	440.563	285.745	318.722	338.476	354.193	355.81	403.43	440.563	1
349.918	334.036	370.485	313.603	328.804	308.486	303.918	295.211	300.736	287.529	0
333.356	271.067	350.993	306.486	280.081	333.438	350.993	327.379	330.219	299.804	0
349.245	312.421	431.44	328.176	356.721	386.893	410.566	431.44	353.789	377.709	1
339.911	318.209	446.803	298.478	332.783	326.013	391.957	427.527	406.048	446.803	1
353.803	341.415	400.605	325.196	386.156	320.06	369.451	348.613	400.605	369.861	1
353.121	333.184	375.247	311.233	269.448	319.734	375.247	327.786	294.086	328.468	0
356.13	325.772	356.13	294.34	321.774	294.426	311.599	309.463	318.803	331.777	0
356.266	306.68	399.254	344.751	369.79	329.801	361.045	353.653	351.321	399.254	1
316.699	341.497	418.177	332.93	399.617	323.833	322.339	418.177	356.097	394.517	1
325.87	320.97	423.356	328.955	379.981	329.209	316.144	379.278	423.356	393.163	1
297.814	360.885	390.911	331.432	324.195	330.572	352.256	374.878	390.911	374.195	1
324.191	300.954	404.203	384.385	365.82	348.813	376.603	376.09	400.991	404.203	1
336.151	339.683	353.57	316.062	335.899	321.659	307.782	317.413	335.289	301.099	0
321.07	344.874	396.181	377.373	343.474	396.181	336.651	373.049	393.528	370.398	1
333.805	366.897	380.462	322.603	271.468	316.684	300.555	380.462	321.954	329.502	0
372.91	329.084	372.91	314.249	360.321	323.926	324.518	311.456	281.42	302.053	0
325.367	351.955	409.611	346.484	321.787	324.771	351.976	394.653	389.657	409.611	1
331.263	286.456	345.702	345.702	319.304	315.941	329.584	317.289	325.384	331.841	0
340.653	340.763	408.651	343.731	318.199	342.184	363.274	398.455	397.757	408.651	1
274.932	344.888	415.476	332.006	356.264	304.728	381.78	376.617	412.535	415.476	1
272.225	328.56	359.171	330.735	322.855	317.008	252.042	359.171	296.615	301.775	0
336.223	313.576	361.69	361.69	312.242	300.418	285.74	311.755	359.294	335.891	0
359.419	316.719	359.419	327.299	291.378	342.296	296.113	304.275	269.63	295.917	0
288.051	323.365	379.142	339.798	351.331	356.994	345.553	363.761	363.111	379.142	1
290.088	336.309	374.021	277.032	287.356	333.803	374.021	305.406	340.876	360.809	0
346.312	313.817	366.42	310.989	328.969	366.42	342.71	326.383	344.894	306.983	0
344.853	316.576	357.732	314.755	298.607	312.049	356.032	357.732	301.177	310.529	0
345.863	284.097	384.426	310.944	330.153	302.135	294.179	348.687	320.975	325.842	0
336.833	337.393	368.13	342.735	290.905	313.317	278.886	334.715	368.13	359.974	0
324.548	316.665	353.252	353.252	313.647	318.185	347.707	332.378	277.495	299.47	0
323.325	355.261	361.38	349.418	300.933	328.144	361.38	303.612	337.032	352.219	0
307.991	303.149	362.254	312.186	298.828	304.105	332.672	362.254	280.997	313.119	0
333.546	286.951	437.222	364.303	330.459	343.201	343.793	365.949	355.866	437.222	1
329.749	310.847	363.92	329.794	342.839	338.158	363.92	294.478	315.445	268.732	0
286.125	278.545	400.871	306.655	370.918	347.246	358.067	352.996	400.871	395.506	1
326.667	344.428	400	272.692	323.945	348.84	373.706	390.601	400	388.583	1
330.762	344.392	359.609	333.214	342.13	323.999	359.609	354.222	322.341	339.796	0
351.82	347.658	351.82	350.365	317.286	335.672	347.6	308.817	287.598	336.666	0
308.038	345.428	433.314	348.022	339.607	350.872	353.831	330.62	391.78	433.314	1
350.587	331.506	350.587	325.607	305.463	323.346	348.553	318.583	337.867	318.468	0
258.39	338.518	368.948	338.419	334.449	275.031	322.615	368.948	343.544	316.184	0
334.955	309.225	424.674	332.592	375.28	380.206	368.849	334.109	391.034	424.674	1
339.797	318.263	344.215	327.879	339.026	344.215	331.169	333.994	329.289	291.041	0
323.867	317.813	453.455	340.988	361.954	378.612	356.732	356.707	435.328	453.455	1
334.361	342.966	387.492	326.987	340.004	343.456	304.498	346.848	385.863	387.492	1
346.301	386.751	411.7	411.7	396.014	387.049	304.559	354.316	344.433	406.648	1
298.079	284.197	409.715	333.31	364.044	355.276	350.313	377.528	349.789	409.715	1
311.585	345.801	354.326	321.145	334.415	293.486	282.646	305.044	313.448	354.326	0
313.967	323.513	397.723	323.653	386.649	354.371	346.06	391.208	387.43	397.723	1
322.505	340.407	357.252	296.387	357.252	344.918	301.11	327.979	296.869	351.126	0
337.111	319.748	455.614	335.143	411.478	376.125	376.186	386.676	455.614	414.561	1
303.041	347.088	426.99	376.831	372.076	350.164	350.156	330.814	409.303	426.99	1
345.823	333.347	431.419	320.248	342.796	324.419	325.435	317.366	431.419	337.376	1
317.714	342.384	358.548	340.13	293.747	322.484	358.548	329.467	351.345	321.658	0
373.888	299.266	373.888	283.021	361.16	336.708	355.85	313.594	331.395	352.922	0
312.584	316.976	344.502	280.104	327.275	326.077	335.747	344.502	297.876	326.635	0
309.672	285.028	423.889	366.74	345.217	346.354	340.565	352.571	397.709	423.889	1
325.413	332.311	445.534	345.576	341.402	323.736	376.002	378.555	445.534	416.403	1
299.173	341.634	423.454	350.333	371.378	338.417	369.161	363.058	360.144	423.454	1
322.326	342.807	409.502	344.391	338.303	350.297	347.976	338.675	370.12	409.502	1
300.88	297.931	358.598	295.319	317.164	328.739	323.918	286.939	358.598	344.252	0
323.932	319.97	395.888	323.011	325.938	357.027	351.721	370.653	373.33	395.888	1
345.905	260.311	410.282	357.478	370.902	312.468	410.282	369.563	338.885	387.203	1
299.582	329.787	354.609	278.895	354.609	284.359	297.683	311.233	341.322	333.932	0
371.132	335.156	396.612	315.919	318.576	320.689	378.989	335.651	383.842	396.612	1
366.75	281.799	366.75	307.358	314.7	276.224	341.292	325.467	347.717	335.713	0
333.143	292.047	355.188	264.705	295.096	331.977	340.655	355.188	330.622	329.139	0
344.154	344.45	421.131	328.432	375.992	378.6	352.117	352.834	382.334	421.131	1
327.453	242.363	346.238	298.59	321.118	318.541	316.898	346.238	322.966	342.305	0
361.416	321.805	456.827	340.016	331.154	364.762	336.442	397.435	422.103	456.827	1
303.82	329.708	421.573	309.505	339.332	312.747	352.861	377.337	393.906	421.573	1
357.117	328.615	438.611	364.606	343.619	331.86	345.896	352.036	351.409	438.611	1
335.501	327.128	384.526	325.58	317.427	371.054	349.154	384.526	381.95	383.045	1
314.175	329.842	425.659	346.368	368.759	353.336	389.251	365.433	375.167	425.659	1
326.127	309.634	400.681	345.423	388.853	339.753	348.342	377.272	388.229	400.681	1
335.635	309.393	350.19	302.541	277.517	313.722	350.19	280.444	275.85	319.39	0
330.922	309.09	332.238	330.64	330.242	332.238	312.579	257.527	326.38	296.494	0
306.609	315.501	407.259	403.155	319.675	401.592	374.167	344.793	406.716	407.259	1
315.932	333.427	346.944	311.603	346.944	309.972	335.58	290.711	315.116	327.243	0
351.777	351.476	359.145	325.935	359.145	324.224	320.797	355.894	342.567	303.377	0
342.735	287.414	345.845	310.279	302.356	301.421	266.121	317.616	290.855	277.52	0
333.359	337.06	416.749	332.532	334.584	344.895	333.808	332.758	350.176	416.749	1
310.197	304.964	393.519	334.523	364.245	393.519	362.439	357.223	390.44	374.898	1
321.343	344.898	398.32	354.964	398.32	332.778	365.524	365.872	388.263	367.006	1
310.785	313.466	352.784	352.784	310.41	319.865	278.335	324.707	322.043	303.632	0
291.432	342.194	352.648	322.727	323.009	338.175	338.697	285.714	352.648	334.506	0
316.142	358.119	426.312	345.863	373.37	355.044	397.835	406.096	345.883	426.312	1
318.378	317.866	406.82	337.346	348.022	383.794	346.259	377.734	406.82	364.247	1
336.955	333.505	405.981	364.98	386.075	365.644	384.21	372.117	372.046	405.981	1
273.634	286.789	336.067	315.927	319.23	279.469	323.175	324.567	336.067	282.743	0
358.284	353.634	392.311	346.865	290.842	340.847	343.113	293.964	323.517	392.311	0
299.916	282.825	436.126	312.92	306.078	348.158	372.514	436.126	370.096	403.186	1
323.165	367.371	374.325	374.325	356.633	373.004	312.951	349.422	344.254	353.509	1
304.284	360.193	414.563	359.075	323.028	339.548	380.19	372.523	414.563	369.933	1
290.276	341.65	374.883	313.064	310.455	293.697	302.079	316.985	374.883	310.472	0
353.492	351.548	419.683	291.189	341.562	368.666	309.075	358.555	419.683	401.427	1
324.043	337.159	337.159	282.571	332.354	310.925	273.826	308.538	311.005	298.376	0
309.186	367.535	425.225	287.015	346.042	374.548	306.577	425.225	375.151	374.864	1
353.594	331.065	353.594	276.909	300.677	320.552	269.449	293.337	323.782	288.835	0
323	381.75	381.75	302.809	321.228	349.358	365.757	337.32	300.317	337.343	0
314.488	322.453	353.689	335.037	318.718	353.689	338.863	325.726	353.685	341.967	0
326.824	323.497	375.715	368.872	348.648	320.502	352.336	347.311	375.715	361.579	1
314.957	366.134	417.475	353.24	350.02	318.921	361.42	343.852	408.861	417.475	1
307.398	328.738	351.528	339.193	308.74	272.364	301.383	328.922	293.155	319.869	0
364.773	334.416	364.773	334.08	307.527	324.959	333.098	349.992	254.949	298.396	0
333.22	349.935	351.875	330.398	272.415	323.342	322.433	351.875	301.412	333.798	0
331.391	328.17	430.679	322.41	313.61	339.16	333.961	369.377	430.679	391.194	1
329.95	330.126	400.771	307.505	400.771	312.454	356.776	360.077	386.052	356.002	1
355.968	337.068	363.482	353.254	306.158	313.527	351.552	309.447	318.098	308.642	0
307.304	344.128	363.265	344.094	285.269	318.269	327.957	321.843	306.619	275.581	0
310.443	286.745	351.615	298.211	313.935	351.615	344.325	311.674	329.265	303.232	0
379.378	345.984	428.031	340.003	371.576	347.184	353.78	393.298	428.031	427.319	1
318.425	315.431	375.817	317.45	345.715	307.981	356.662	326.784	375.817	371.844	1
301.061	301.052	345.128	315.097	296.497	313.517	345.128	323.644	307.375	327.727	0
370.26	321.451	370.26	359.877	289.518	341.581	312.225	326.274	335.246	314.745	0
332.955	348.418	444.236	333.526	318.913	363.809	397.381	352.717	398.793	444.236	1
296.605	299.739	365.609	315.747	365.609	325.912	361.187	297.282	307.364	363.875	0
344.908	325.95	356.333	348.222	336.446	339.026	356.333	352.53	326.062	285.864	0
340.038	336.656	383.144	344.196	383.144	361.557	352.148	373.756	334.206	354.211	1
334.444	345	372.834	301.486	340.164	330.358	309.269	274.647	372.834	371.112	0
313.963	305.446	439.3	344.655	306.343	355.18	316.8	365.735	355.208	439.3	1
324.702	317.564	423.321	329.611	376.492	363.607	327.47	398.463	379.711	423.321	1
371.776	327.742	380.982	347.506	361.06	331.853	368.946	333.92	363.4	380.982	1
296.944	277.537	357.794	357.794	333.194	292.491	353.715	298.606	319.075	302.246	0
310.755	313.22	423.344	286.338	373.281	339.162	375.886	400.748	339.957	423.344	1
327.718	340.835	412.054	331.991	365.8	360.53	396.349	412.054	369.169	391.803	1
319.977	325.355	360.716	291.601	313.778	299.968	355.343	288.366	306.814	321.529	0
321.48	324.176	375.393	304.263	350.972	371.249	375.393	370.713	365.103	348.943	1
326.15	325.584	340.706	328.613	284.556	339.652	292.578	307.787	301.044	335.636	0
297.499	285.405	348.723	287.814	295.998	348.63	314.042	291.984	348.723	334.188	0
302.47	298.955	349.445	307.348	332.207	341.763	268.35	307.267	282.408	349.445	0
343.611	342.066	402.416	359.527	351.029	330.935	402.416	340.954	380.672	389.115	1
366.708	295.34	370.408	340.427	328.226	357.042	351.351	334.722	359.715	370.408	1
295.102	280.688	341.795	335.313	341.795	283.937	328.801	308.46	296.323	327.073	0
269.471	311.266	434.312	292.137	321.095	352.936	351.153	434.312	378.469	372.564	1
316.822	290.051	373.026	311.648	373.026	336.963	289.894	283.231	301.711	328.501	0
288.52	364.307	391.945	363.683	365.27	294.051	391.945	368.691	365.329	385.997	1
377.311	318.393	396.849	329.587	315.909	321.187	349.532	327.096	356.642	396.849	1
319.17	310.848	362.224	296.997	331.459	357.982	362.224	306.72	332.653	295.207	0
306.101	284.505	409.803	342.087	372.329	360.512	378.691	342.063	409.803	399.522	1
315.255	326.998	329.162	298.574	325.298	313.135	310.135	329.162	307.932	311.728	0
296.99	386.28	386.28	384.157	350.28	353.711	326.958	339.555	381.728	381.055	1
330.748	311.379	358.573	301.08	302.837	285.846	358.573	299.395	289.206	320.428	0
326.155	352.551	352.551	343.324	279.048	309.722	324.351	258.82	325.681	304.223	0
310.47	323.06	407.587	311.921	382.609	407.587	381.771	349.32	394.125	383.555	1
337.309	358.574	401.934	332.996	336.191	388.757	347.617	371.398	401.934	387.047	1
306.248	342.12	342.12	340.776	285.54	317.535	288.55	319.666	290.298	328.138	0
341.693	336.572	381.39	278.112	308.649	269.629	310.511	342.305	331.984	381.39	0
305.665	333.561	435.11	315.435	329.001	346.443	435.11	355.362	363.149	377.94	1
257.902	317.834	351.639	258.917	339.499	351.639	324.408	270.424	320.507	334.276	0
359.477	301.239	441.783	293.019	346.873	361.059	391.299	342.314	389.292	441.783	1
314.589	359.212	415.068	369.411	333.061	353.516	389.888	339.799	400.787	415.068	1
300.761	289.723	401.154	359.646	330.992	322.294	354.96	367.688	343.102	401.154	1
306.46	302.328	357.947	345.998	331.001	327.89	297.04	302.763	339.866	321.524	0
303.097	307.486	346.748	333.236	346.748	333.584	289.6	288.524	342.06	303.846	0
304.986	318.691	413.904	373.812	367.225	357.377	396.73	342.905	332.518	413.904	1
348.587	345.851	417.623	339.005	378.34	349.435	417.623	372.804	376.473	360.637	1
308.98	327.214	455.76	349.195	357.132	393.014	380.407	354.463	455.76	383.304	1
303.802	328.223	386.554	336.449	341.197	316.728	371.013	382.916	378.025	386.554	1
306.361	336.723	419.635	328.927	361.324	358.993	384.449	369.567	386.675	419.635	1
304.264	331.619	374.752	330.994	298.852	340.195	259.101	302.483	374.752	361.88	0
312.281	347.484	395.643	336.553	343.977	347.593	395.643	362.599	393.291	369.274	1
296.289	398.973	398.973	299.461	314.927	352.268	320.397	280.485	340.368	314.975	0
293.027	361.816	361.816	286.743	325.77	339.76	300.788	330.275	316.942	314.605	0
318.976	325.068	355.934	314.193	302.536	330.183	342.913	310.282	287.529	276.641	0
299.587	327.787	402.164	322.433	354.416	332.131	328.806	342.845	402.164	386.987	1
316.061	349.979	399.52	339.378	351.677	330.534	346.667	358.916	399.52	392.7	1
313.266	333.434	415.984	282.581	339.755	332.794	415.984	401.095	378.901	382.401	1
327.765	354.801	397.806	371.2	333.293	321.256	392.574	397.806	368.269	382.094	1
360.348	333.606	392.586	332.859	376.949	332.496	392.586	366.126	354.869	372.699	1
291.451	364.135	440.382	351.36	381.979	319.746	372.416	332.124	326.309	440.382	1
339.354	312.013	427.444	317.003	355.629	427.444	383.84	357.099	376.814	353.335	1
303.922	329.299	333.459	321.419	302.153	301.682	320.11	309.407	309.178	333.459	0
351.577	305.22	357.255	332.67	313.816	314.048	319.504	300.886	357.255	320.13	0
274.846	333.199	365.335	338.855	285.271	365.335	312.285	327.333	304.335	318.769	0
322.99	341.679	461.914	365.738	348.342	276.431	346.35	403.17	415.26	461.914	1
348.561	341.065	369.517	346.282	333.439	286.105	325.214	325.834	369.517	323.98	1
291.214	329.579	409.466	327.453	367.229	345.755	344.079	338.747	386.988	409.466	1
356.935	317.25	394.818	352.458	346.867	361.508	331.343	388.837	369.361	394.818	1
257.43	342.456	360.58	290.76	314.344	301.228	269.242	285.636	318.885	320.532	0
370.674	313.565	420.48	353.765	360.636	351.064	360.798	350.934	420.48	406.817	1
276.047	361.089	404.767	342.821	350.057	304.557	403.277	379.697	404.767	396.054	1
346.914	318.341	348.227	334.374	300.469	304.448	306.074	348.227	323.574	291.917	0
317.434	276.418	426.53	339.832	296.16	338.74	345.749	350.809	355.675	426.53	1
313.132	335.964	398.992	398.992	284.613	339.952	347.711	337.305	325.225	335.765	0
343.731	311.558	361.095	317.965	282.74	361.095	268.143	321.097	301.051	338.749	0
300.924	283.48	356.591	335.283	311.074	249.526	356.591	311.473	345.071	347.428	0
283.694	303.361	362.647	308.072	282.433	353.451	324.32	333.573	335.213	362.647	0
344.44	337.285	431.721	346.191	337.31	304.321	365.911	417.293	348.402	431.721	1
326.634	347.815	378.285	323.252	323.442	306.264	324.802	275.269	333.309	378.285	0
277.9	352.082	352.082	282.264	292.206	325.061	344.314	300.451	291.505	303.135	0
356.703	316.973	356.703	296.059	327.114	325.928	308.444	310.903	336.73	342.909	0
335.324	371.314	423.48	315.533	314.833	315.977	349.157	346.208	423.48	354.045	0
302.09	311.72	327.609	308.731	274.169	320.604	295.12	327.609	256.498	323.637	0
301.621	328.444	410.318	316.208	315.598	339.759	312.073	317.611	327.416	410.318	1
331.4	336.085	353.124	278.944	353.124	349.473	331.435	268.461	337.375	328.513	0
296.262	312.312	377.245	347.265	377.245	288.976	315.192	314.614	274.792	324.438	0
336.683	301.603	341.948	310.65	304.335	319.603	294.318	309.75	306.927	312.842	0
317.311	357.476	458.436	365.795	346.768	314.779	377.85	381.299	354.01	458.436	1
355.6	313.175	382.744	341.523	314.075	363.08	366.43	323.069	382.744	304.879	0
341.119	321.902	426.033	348.398	328.191	339.665	336.044	376.81	376.701	426.033	1
351.728	283.919	409.164	307.776	409.164	353.008	363.109	347.643	372.414	401.411	1
290.393	330.931	363.756	298.666	363.756	320.614	357.026	302.367	360.537	326.518	0
379.172	333.37	392.192	365.46	364.613	349.578	368.757	392.192	384.033	368.735	1
359.784	285.794	426.667	344.775	359.177	378.455	315.175	426.667	379.821	329.931	1
318.636	327.876	360.49	329.234	307.094	326.617	360.49	335.975	355.522	349.808	0
299.653	329.326	386.931	355.138	328.847	358.315	360.5	337.137	356.412	386.931	1
353.089	341.575	390.58	345.717	381.016	359.444	389.272	369.736	321.285	390.58	1
281.945	302.966	358.826	314.227	331.641	334.33	346.479	345.514	308.979	358.826	0
295.814	287.455	356.143	313.352	345.615	307.01	356.143	328.785	296.106	340.185	0
333.737	314.283	413.066	360.705	353.549	381.174	368.657	413.066	373.31	404.761	1
348.261	315.948	437.967	408.999	317.191	288.366	352.03	345.214	437.967	416.139	1
282.921	315.454	411.69	307.967	324.245	366.168	369.285	393.467	411.69	390.166	1
316.586	326.562	345.725	329.412	312.515	282.633	327.052	261.407	329.728	345.725	0
312.718	335.007	444.94	358.64	372.012	351.191	345.311	428.417	332.142	444.94	1
264.606	345.105	418.65	341.218	325.684	307.041	332.931	381.53	385.634	418.65	1
343.288	311.026	413.699	363.774	335.108	354.554	377.858	351.716	327.413	413.699	1
343.792	331.403	380.798	342.843	328.794	304.513	348.154	380.798	354.376	368.827	1
265.645	306.062	350.695	328.581	268.276	342.455	322.26	346.628	275.817	342.915	0
333.411	259.618	355.269	320.143	321.611	341.782	309.827	309.627	324.934	355.269	0
360.416	338.132	369.684	356.425	325.74	302.672	310.59	336.886	369.684	337.893	0
312.656	280.869	342.093	302.264	292.737	306.681	321.439	295.45	312.444	342.093	0
332.662	302.098	362.283	262.346	328.044	269.254	300.941	353.131	362.283	359.543	0
321.064	317.534	346.226	320.288	346.226	329.492	326.861	308.068	331.533	342.636	0
378.388	318.132	412.508	263.929	412.508	319.677	340.366	360.913	393.007	367.541	1
332.877	324.627	408.433	348.957	319.395	370.189	353.567	394.346	405.286	408.433	1
297.257	316.373	356.848	309.182	309.585	305.931	333.637	356.848	348.058	286.781	0
315.976	337.129	357.344	319.202	343.221	317.502	346.808	331.745	302.969	357.344	0
294.285	261.39	332.484	325.666	332.484	331.839	331.417	300.566	292.018	328.313	0
313.989	346.945	348.239	255.85	310.191	324.541	348.239	311.806	319.662	333.249	0
333.889	305.318	358.79	352.982	307.215	358.79	318.947	305.393	337.329	294.643	0
335.968	344.691	346.357	339.813	294.044	334.064	298.317	298.186	346.357	309.677	0
282.022	324.241	386.301	335.926	280.187	330.698	350.301	360.878	386.301	362.989	1
410.581	350.007	410.581	320.352	272.855	298.281	304.796	326.39	299.563	325.578	0
334.045	342.605	397.419	372.465	344.305	332.687	347.285	397.419	383.863	396.43	1
325.154	406.237	406.237	304.251	340.355	301.613	304.279	313.759	316.722	325.552	0
311.54	312.772	380.261	354.963	380.261	304.626	321.842	330.946	353.866	324.765	0
331.234	286.288	337.086	309.432	277.059	304.447	312.535	317.444	304.232	337.086	0
341.139	336.099	357.967	294.748	313.538	316.811	321.618	357.967	356.172	301.56	0
335.949	331.501	336.702	303.571	327.102	336.084	336.702	282.264	308.647	331.771	0
306.865	360.894	410.101	310.836	349.633	325.067	366.289	364.89	410.101	357.821	1
319.851	333.828	362.336	332.965	354.373	320.91	274.339	310.523	362.336	301.111	0
331.551	324.039	417.643	331.43	306.623	340.405	326.53	416.051	404.277	417.643	1
275.267	368.507	444.67	351.984	344.125	364.579	354.013	350.996	404.334	444.67	1
349.565	358.423	422.857	359.986	356.145	388.267	391.635	370.145	401.387	422.857	1
321.731	343.584	352.339	352.339	304.315	306.594	311.142	315.163	324.144	302.116	0
303.525	295.882	338.697	334.003	332.314	299.007	270.385	285.551	320.498	338.697	0
315.376	302.012	350.435	329.553	286.572	253.334	350.435	317.975	330.191	290.923	0
347.397	314.015	398.09	310.124	375.026	341.08	398.09	362.21	380.623	366.633	1
328.159	363.49	389.333	303.572	320.156	330.442	349.983	376.599	389.333	380.161	1
272.588	316.04	355.213	323.657	355.213	313.501	324.9	308.63	313.171	337.457	0
332.9	307.517	382.719	325.498	337.792	345.124	382.719	348.097	332.182	334.414	0
284.627	333.231	442.827	335.293	331.549	347.223	405.474	405.422	442.827	387.513	1
334.854	299.217	443.244	316.648	340.207	331.24	345.251	418.239	443.244	383.749	1
280.029	300.272	352.524	331.712	352.524	310.493	335.377	301.239	308.648	352.337	0
302.368	354.89	393.006	366.539	369.735	389.353	372.689	393.006	370.88	354.607	1
333.335	360.967	413.611	338.12	322.762	332.348	413.611	317.063	390.075	390.354	1
360.061	275.608	360.061	312.079	313.856	310.695	296.646	337.755	311.388	329.665	0
364.046	301.806	462.006	335.26	295.132	368.425	343.796	360.813	366.71	462.006	1
324.114	321.171	343.722	289.895	311.23	274.054	326.685	343.722	330.333	298.82	0
332.303	278.779	366.308	308.709	326.713	314.291	316	307.782	366.308	328.106	0
353.868	275.991	453.937	295.127	339.47	315.608	366.728	351.187	370.54	453.937	1
352.264	312.585	412.67	374.288	358.442	364.27	392.956	353.643	378.862	412.67	1
297.04	288.092	334.877	334.877	308.801	293.277	314.944	276.017	289.053	327.903	0
328.682	313.686	451.838	351.25	378.735	385.679	348.221	365.504	391.161	451.838	1
300.765	308.021	431.547	327.587	388.993	366.573	369.377	431.547	372.175	411.817	1
293.134	359.908	404.142	348.459	285.822	404.142	324.055	333.864	358.069	392.038	1
342.378	337.322	362.55	296.723	362.55	338.341	292.141	312.916	317.146	336.134	0
327.532	362.566	372.667	372.667	337.181	356.9	314.402	300.425	333.626	332.057	0
297.446	332.649	332.649	285.421	331.6	324.36	332.536	282.461	303.64	325.056	0
335.841	340.248	431.115	318.264	330.481	353.904	374.059	430.762	336.018	431.115	1
311.231	311.493	365.348	326.176	338.121	317.977	334.819	317.532	365.348	302.168	0
321.786	339.459	354.584	344.135	327.492	354.584	314.529	276.278	339.969	310.888	0
320.747	348.182	420.006	310.206	323.183	338.55	379.109	332.153	380.073	420.006	1
371.22	336.042	408.806	388.51	332.309	341.122	377.478	348.897	334.315	408.806	1
310.078	346.065	346.065	315.111	305.477	310.812	320.752	327.693	302.238	294.808	0
304.423	278.005	365.808	341.902	365.808	333.072	328.502	331.708	322.733	299.446	0
324.655	341.264	341.264	295.748	328.268	283.662	293.615	279.39	321.493	328.275	0
336.189	325.429	412.635	335.611	310.483	366.048	382.25	378.062	394.366	412.635	1
332.529	354.833	354.833	281.245	336.586	348.658	327.999	289.706	305.521	345.644	0
331.449	270.842	339.19	316.958	339.19	316.765	293.797	312.392	316.897	282.133	0
342.805	319.609	402.048	295.032	369.775	388.494	367.836	353.591	398.101	402.048	1
322.968	290.287	345.999	345.999	306.1	273.322	334.235	334.582	333.108	340.929	0
341.54	309.727	437.098	334.629	398.309	348.733	372.208	384.067	368.835	437.098	1
309.019	346.999	417.89	356.746	372.136	354.019	357.22	340.275	386.614	417.89	1
338.807	347.75	347.75	292.658	309.411	299.994	319.555	278.494	303.313	305.044	0
303.37	305.264	353.48	353.48	273.343	340.979	291.07	321.34	314.142	339.925	0
292.798	297.331	406.162	354.809	349.558	306.421	382.164	406.162	388.419	395.084	1
332.395	332.464	410.035	319.606	334.823	317.482	315.271	360.386	410.035	387.491	1
[truncated: 19,102 more rows]

## Sheet: data_for_DAE_1_OFS_user
294.901	302.189	310.981	322.171	361.124	294.197	366.964	348.117	416.751	373.851	1
[truncated: 19,999 more rows]

[truncated: 9 more sheets: data_for_DAE_2_NFS_user, data_for_DAE_2_YFS_user, data_for_DAE_2_OFS_user, data_for_DAE_3_NFS_user, data_for_DAE_3_YFS_user, data_for_DAE_3_OFS_user, data_for_DAE_1_YNFS_user, data_for_DAE_2_YNFS_user, data_for_DAE_3_YNFS_user]
